# Supplementary material for: A deep learning phenome wide association study of the electrocardiogram
Source: Eur Heart J Digit Health. 2025 May 8;6(4):595–607. doi: 10.1093/ehjdh/ztaf047 (PMC12282379; doi:10.1093/ehjdh/ztaf047)
Supplement: ztaf047_Supplementary_Data [file ztaf047_supplementary_data.zip]

Archive with 2 entries (2 files):
- STable3 (1).xlsx
- Supplemental Tables and Figures.docx
