# Supplementary material for: A deep learning phenome wide association study of the electrocardiogram
Source: Eur Heart J Digit Health. 2025 May 8;6(4):595–607. doi: 10.1093/ehjdh/ztaf047 (PMC12282379; doi:10.1093/ehjdh/ztaf047)
Supplement: ztaf047_Supplementary_Data [file ztaf047_supplementary_data.zip › STable3 (1).xlsx]

## Sheet: STable 3 All model predictions
			Stanford neural net												Stanford age	Stanford demographic LM	Stanford SEER model	Stanford measurement LM	Stanford measurement XGB	Cedars neural net
	phenotype	category	AUC	P-Value	Phecode Count	Sensitivity	Specificity	Positive Predictive Value	AUPRC	F1	TPR	TNR	FPR	FNR	AUC	AUC	AUC	AUC	AUC	AUC	P-Value	Phecode Count
008	Intestinal infection	infectious diseases	0.78	<1.0E-300	3739	0.40	0.90	0.03	0.03	0.06	0	0.89	0.1	0	0.52	0.58	0.73	0.71	0.73	0.66	1.1E-255	3592
008.5	Bacterial enteritis	infectious diseases	0.79	<1.0E-300	3290	0.41	0.90	0.03	0	0.01	0	0.9	0.1	0	0.51	0.59	0.73	0.72	0.73	0.68	7.6E-211	2410
008.52	Intestinal infection due to C. difficile	infectious diseases	0.80	<1.0E-300	3107	0.42	0.90	0.03	0.01	0.01	0	0.9	0.1	0	0.51	0.58	0.74	0.72	0.74	0.74	1.9E-282	1945
038	Septicemia	infectious diseases	0.84	<1.0E-300	17133	0.50	0.90	0.16	0	0	0	0.9	0.1	0	0.53	0.56	0.76	0.78	0.80	0.79	<1.0E-300	26357
038.1	Gram negative septicemia	infectious diseases	0.82	1.6E-190	711	0.46	0.90	0.01	0	0	0	0.9	0.1	0	0.57	0.59	0.74	0.66	0.73	0.77	3.1E-223	1166
038.3	Bacteremia	infectious diseases	0.82	<1.0E-300	4385	0.45	0.90	0.04	0.02	0.04	0	0.9	0.1	0	0.52	0.55	0.73	0.73	0.74	0.75	<1.0E-300	5284
041	Bacterial infection NOS	infectious diseases	0.77	<1.0E-300	4211	0.39	0.90	0.03	0.01	0.02	0	0.9	0.1	0	0.52	0.55	0.70	0.69	0.72	0.67	2.5E-210	2733
041.1	Staphylococcus infections	infectious diseases	0.77	5.6E-216	1168	0.39	0.90	0.01	0.02	0.03	0	0.9	0.1	0	0.61	0.64	0.69	0.58	0.65	0.66	1.0E-45	665
053	Herpes zoster	infectious diseases	0.63	1.1E-40	883	0.19	0.90	0.00	0.01	0.02	0	0.9	0.1	0	0.59	0.59	0.61	0.56	0.58	0.64	3.2E-62	1243
054	Herpes simplex	infectious diseases	0.73	6.3E-142	1015	0.36	0.90	0.01	0.03	0.06	0	0.89	0.1	0.01	0.59	0.58	0.59	0.65	0.63	0.66	1.4E-45	693
070	Viral hepatitis	infectious diseases	0.70	1.4E-263	2441	0.30	0.90	0.02	0.04	0.07	0	0.89	0.1	0.01	0.58	0.63	0.62	0.63	0.61	0.69	<1.0E-300	4080
070.2	Viral hepatitis B	infectious diseases	0.65	6.5E-35	592	0.23	0.90	0.00	0.01	0.01	0	0.9	0.1	0	0.58	0.79	0.56	0.59	0.60	0.72	6.2E-97	759
070.3	Viral hepatitis C	infectious diseases	0.71	1.4E-187	1553	0.31	0.90	0.01	0.16	0.24	0.02	0.87	0.1	0.02	0.57	0.62	0.59	0.63	0.57	0.71	3.8E-290	2621
079	Viral infection	infectious diseases	0.77	<1.0E-300	2032	0.41	0.90	0.02	0.02	0.05	0	0.89	0.1	0	0.63	0.60	0.66	0.72	0.71	0.67	<1.0E-300	6952
080	Postoperative infection	infectious diseases	0.73	4.6E-97	703	0.31	0.90	0.00	0.03	0.05	0	0.89	0.1	0	0.51	0.49	0.63	0.66	0.64	0.68	4.9E-107	1183
081	Infection/inflammation of internal prosthetic device; implant; and graft	infectious diseases	0.71	9.0E-156	1366	0.26	0.90	0.01	0.02	0.03	0	0.9	0.1	0	0.52	0.51	0.65	0.63	0.63	0.70	7.2E-266	2502
1001	Foreign body injury	other	0.71	1.1E-66	563	0.30	0.90	0.00	0.01	0.02	0	0.9	0.1	0	0.64	0.58	0.71	0.56	0.58	0.68	1.4E-115	1373
1005	Other symptoms	other	0.72	<1.0E-300	2747	0.30	0.90	0.02	0	0.01	0	0.9	0.1	0	0.55	0.57	0.63	0.63	0.65	0.62	<1.0E-300	10106
1008	Crushing or internal injury to organs	other	0.81	<1.0E-300	1423	0.51	0.90	0.02	0.01	0.03	0	0.9	0.1	0	0.61	0.65	0.67	0.68	0.67	0.70	1.5E-197	1926
1009	Injury, NOS	other	0.66	1.0E-166	2354	0.26	0.90	0.01	0.01	0.01	0	0.9	0.1	0	0.52	0.54	0.59	0.56	0.55	0.63	<1.0E-300	20500
1010	Other tests	other	0.72	3.3E-227	1858	0.34	0.90	0.01	0	0.01	0	0.9	0.1	0	0.58	0.63	0.67	0.58	0.64	0.60	<1.0E-300	121954
1011	Complications of surgical and medical procedures	other	0.71	1.1E-120	1059	0.28	0.90	0.01	0	0.01	0	0.9	0.1	0	0.50	0.53	0.66	0.58	0.59	0.65	4.2E-237	4219
1013	Asphyxia and hypoxemia	other	0.78	<1.0E-300	6055	0.36	0.90	0.04	0.02	0.02	0	0.9	0.1	0	0.54	0.53	0.73	0.71	0.73	0.74	<1.0E-300	12169
110	Dermatophytosis / Dermatomycosis	infectious diseases	0.55	6.1E-09	1007	0.09	0.90	0.00	0.02	0.02	0	0.9	0.1	0	0.51	0.55	0.54	0.49	0.53	0.61	1.4E-81	2370
110.1	Dermatophytosis	infectious diseases	0.55	4.6E-07	879	0.08	0.90	0.00	0.04	0.08	0	0.89	0.1	0.01	0.53	0.55	0.53	0.48	0.50	0.63	1.6E-85	1869
112	Candidiasis	infectious diseases	0.78	<1.0E-300	2430	0.42	0.90	0.02	0.01	0.03	0	0.9	0.1	0	0.53	0.48	0.71	0.70	0.71	0.68	1.6E-176	1987
117	Mycoses	infectious diseases	0.81	<1.0E-300	1666	0.51	0.90	0.02	0	0.01	0	0.9	0.1	0	0.62	0.63	0.69	0.74	0.72	0.77	<1.0E-300	1792
136	Other infectious and parasitic diseases	infectious diseases	0.77	3.2E-187	949	0.40	0.90	0.01	0.01	0.03	0	0.9	0.1	0	0.63	0.62	0.71	0.66	0.69	0.62	1.2E-121	3313
145	Cancer of mouth	neoplasms	0.65	3.6E-41	628	0.19	0.90	0.00	0.01	0.01	0	0.9	0.1	0	0.57	0.61	0.51	0.57	0.58	0.76	4.6E-127	724
149	Cancer of larynx, pharynx, nasal cavities	neoplasms	0.66	1.7E-41	574	0.20	0.90	0.00	0.02	0.04	0	0.89	0.1	0	0.58	0.67	0.50	0.66	0.65	0.75	3.1E-150	893
153	Colorectal cancer	neoplasms	0.67	1.6E-105	1394	0.22	0.90	0.01	0.01	0.02	0	0.9	0.1	0	0.59	0.58	0.55	0.62	0.59	0.70	<1.0E-300	5316
153.2	Colon cancer	neoplasms	0.66	1.1E-67	1015	0.22	0.90	0.00	0.02	0.03	0	0.9	0.1	0	0.62	0.62	0.55	0.60	0.57	0.71	<1.0E-300	3910
155	Cancer of liver and intrahepatic bile duct	neoplasms	0.77	2.2E-190	1009	0.39	0.90	0.01	0	0.01	0	0.9	0.1	0	0.52	0.66	0.58	0.70	0.69	0.79	<1.0E-300	3162
155.1	Malignant neoplasm of liver, primary	neoplasms	0.75	7.3E-113	676	0.36	0.90	0.01	0	0.01	0	0.9	0.1	0	0.51	0.69	0.56	0.68	0.67	0.78	<1.0E-300	2156
157	Pancreatic cancer	neoplasms	0.73	4.3E-106	732	0.33	0.90	0.01	0.03	0.04	0	0.9	0.1	0	0.64	0.63	0.58	0.65	0.63	0.79	<1.0E-300	3569
165	Cancer within the respiratory system	neoplasms	0.70	2.4E-174	1705	0.27	0.90	0.01	0	0.01	0	0.9	0.1	0	0.62	0.64	0.60	0.66	0.66	0.76	<1.0E-300	7420
165.1	Cancer of bronchus; lung	neoplasms	0.70	6.5E-173	1684	0.27	0.90	0.01	0	0.01	0	0.9	0.1	0	0.62	0.64	0.60	0.66	0.66	0.76	<1.0E-300	7368
170	Cancer of bone and connective tissue	neoplasms	0.69	8.3E-85	838	0.25	0.90	0.00	0	0.01	0	0.9	0.1	0	0.54	0.57	0.51	0.59	0.63	0.75	<1.0E-300	1796
170.2	Cancer of connective tissue	neoplasms	0.68	1.2E-54	604	0.25	0.90	0.00	0.03	0.04	0	0.9	0.1	0	0.54	0.59	0.51	0.57	0.61	0.76	2.9E-255	1400
172	Skin cancer	neoplasms	0.67	1.6E-124	1573	0.23	0.90	0.01	0	0.01	0	0.9	0.1	0	0.67	0.73	0.51	0.61	0.62	0.66	4.6E-211	3169
172.1	Melanomas of skin, dx or hx	neoplasms	0.65	4.9E-38	603	0.23	0.90	0.00	0	0.01	0	0.9	0.1	0	0.61	0.69	0.55	0.61	0.63	0.66	9.0E-86	1195
172.11	Melanomas of skin	neoplasms	0.65	4.9E-38	603	0.23	0.90	0.00	0	0	0	0.9	0.1	0	0.61	0.69	0.55	0.61	0.63	0.67	3.6E-78	1049
172.2	Other non-epithelial cancer of skin	neoplasms	0.69	1.1E-90	956	0.25	0.90	0.01	0	0.01	0	0.9	0.1	0	0.70	0.76	0.51	0.59	0.61	0.68	4.1E-182	2031
174	Breast cancer	neoplasms	0.70	7.2E-210	2029	0.28	0.90	0.01	0	0.01	0	0.9	0.1	0	0.51	0.77	0.52	0.68	0.69	0.77	<1.0E-300	8431
174.1	Breast cancer [female]	neoplasms	0.70	1.1E-208	2010	0.28	0.90	0.01	0	0	0	0.9	0.1	0	0.51	0.77	0.52	0.68	0.68	0.77	<1.0E-300	8379
174.11	Malignant neoplasm of female breast	neoplasms	0.70	1.1E-191	1806	0.28	0.90	0.01	0	0.01	0	0.9	0.1	0	0.51	0.77	0.50	0.68	0.68	0.77	<1.0E-300	8115
175	Acquired absence of breast	neoplasms	0.63	3.5E-29	611	0.20	0.90	0.00	0.01	0.02	0	0.9	0.1	0	0.54	0.58	0.52	0.58	0.59	0.65	<1.0E-300	5927
182	Malignant neoplasm of uterus	neoplasms	0.70	1.8E-57	516	0.28	0.90	0.00	0	0.01	0	0.9	0.1	0	0.55	0.79	0.52	0.61	0.62	0.82	<1.0E-300	1482
185	Cancer of prostate	neoplasms	0.74	4.3E-239	1574	0.32	0.90	0.01	0.01	0.01	0	0.9	0.1	0	0.65	0.81	0.51	0.69	0.70	0.72	<1.0E-300	4537
189	Cancer of urinary organs (incl. kidney and bladder)	neoplasms	0.69	5.3E-152	1668	0.23	0.90	0.01	0.01	0.02	0	0.9	0.1	0	0.65	0.69	0.55	0.63	0.64	0.69	<1.0E-300	3989
189.1	Cancer of kidney and renal pelvis	neoplasms	0.67	1.7E-45	582	0.20	0.90	0.00	0	0.01	0	0.9	0.1	0	0.59	0.61	0.56	0.57	0.60	0.70	5.5E-204	1954
189.11	Malignant neoplasm of kidney, except pelvis	neoplasms	0.67	1.2E-44	551	0.20	0.90	0.00	0.01	0.01	0	0.9	0.1	0	0.58	0.60	0.56	0.57	0.58	0.71	2.7E-191	1713
189.2	Cancer of bladder	neoplasms	0.69	1.2E-101	1028	0.25	0.90	0.01	0.01	0.02	0	0.9	0.1	0	0.67	0.74	0.55	0.63	0.60	0.72	1.1E-255	1998
189.21	Malignant neoplasm of bladder	neoplasms	0.71	1.5E-99	833	0.26	0.90	0.00	0	0	0	0.9	0.1	0	0.69	0.74	0.52	0.64	0.62	0.72	1.8E-229	1769
191	Manlignant and unknown neoplasms of brain and nervous system	neoplasms	0.69	2.9E-95	958	0.27	0.90	0.01	0	0	0	0.9	0.1	0	0.54	0.56	0.52	0.61	0.63	0.75	<1.0E-300	2291
191.1	Cancer of brain and nervous system	neoplasms	0.68	3.8E-53	608	0.25	0.90	0.00	0	0	0	0.9	0.1	0	0.54	0.59	0.52	0.59	0.60	0.77	<1.0E-300	1612
191.11	Cancer of brain	neoplasms	0.67	5.1E-46	567	0.24	0.90	0.00	0.01	0.02	0	0.9	0.1	0	0.53	0.58	0.52	0.58	0.60	0.77	1.2E-295	1545
195	Cancer, suspected or other	neoplasms	0.74	<1.0E-300	2212	0.37	0.90	0.02	0.01	0.02	0	0.9	0.1	0	0.50	0.51	0.58	0.68	0.68	0.77	<1.0E-300	8812
195.1	Malignant neoplasm, other	neoplasms	0.73	1.9E-212	1474	0.35	0.90	0.01	0	0.01	0	0.9	0.1	0	0.52	0.51	0.58	0.66	0.66	0.77	<1.0E-300	4887
198	Secondary malignant neoplasm	neoplasms	0.75	<1.0E-300	2941	0.36	0.90	0.02	0	0.01	0	0.9	0.1	0	0.51	0.58	0.59	0.70	0.71	0.79	<1.0E-300	12558
198.5	Secondary malignancy of brain/spine	neoplasms	0.71	6.9E-81	681	0.29	0.90	0.00	0	0.01	0	0.9	0.1	0	0.54	0.60	0.54	0.66	0.68	0.79	<1.0E-300	2218
198.6	Secondary malignancy of bone	neoplasms	0.73	3.0E-106	754	0.33	0.90	0.01	0.01	0.02	0	0.9	0.1	0	0.52	0.54	0.59	0.67	0.66	0.79	<1.0E-300	2604
199	Neoplasm of uncertain behavior	neoplasms	0.63	3.7E-40	847	0.17	0.90	0.00	0	0.01	0	0.9	0.1	0	0.51	0.51	0.50	0.56	0.55	0.63	2.2E-113	2445
200	Myeloproliferative disease	neoplasms	0.72	8.4E-146	1097	0.32	0.90	0.01	0	0.01	0	0.9	0.1	0	0.58	0.56	0.63	0.63	0.63	0.69	<1.0E-300	3612
202	Cancer of other lymphoid, histiocytic tissue	neoplasms	0.71	2.6E-273	2337	0.30	0.90	0.01	0.01	0.01	0	0.9	0.1	0	0.52	0.52	0.59	0.66	0.66	0.71	<1.0E-300	4311
202.2	Non-Hodgkins lymphoma	neoplasms	0.71	5.0E-266	2306	0.30	0.90	0.01	0	0.01	0	0.9	0.1	0	0.51	0.52	0.59	0.65	0.66	0.72	<1.0E-300	3876
204	Leukemia	neoplasms	0.79	<1.0E-300	4535	0.45	0.90	0.04	0	0.01	0	0.9	0.1	0	0.58	0.61	0.60	0.75	0.74	0.73	<1.0E-300	8633
204.1	Lymphoid leukemia	neoplasms	0.81	<1.0E-300	1240	0.49	0.90	0.01	0.01	0.02	0	0.9	0.1	0	0.66	0.70	0.62	0.74	0.73	0.71	4.5E-271	2257
204.11	Lymphoid leukemia, acute	neoplasms	0.86	2.7E-287	866	0.57	0.90	0.01	0.01	0.02	0	0.9	0.1	0	0.79	0.82	0.61	0.79	0.78	0.85	3.1E-290	878
204.2	Myeloid leukemia	neoplasms	0.82	<1.0E-300	2285	0.49	0.90	0.02	0.01	0.02	0	0.9	0.1	0	0.57	0.60	0.60	0.77	0.77	0.79	<1.0E-300	2618
204.21	Myeloid leukemia, acute	neoplasms	0.83	<1.0E-300	2124	0.50	0.90	0.02	0.01	0.02	0	0.9	0.1	0	0.57	0.60	0.60	0.78	0.78	0.83	<1.0E-300	2024
204.4	Multiple myeloma	neoplasms	0.68	1.4E-68	817	0.25	0.90	0.00	0.01	0.01	0	0.9	0.1	0	0.51	0.49	0.56	0.62	0.60	0.73	<1.0E-300	3502
208	Benign neoplasm of colon	neoplasms	0.67	2.4E-72	974	0.22	0.90	0.00	0.01	0.01	0	0.9	0.1	0	0.60	0.59	0.52	0.57	0.60	0.67	2.7E-150	2032
225	Benign neoplasm of brain and other parts of nervous system	neoplasms	0.70	4.0E-67	634	0.24	0.90	0.00	0.07	0.12	0.01	0.86	0.1	0.03	0.52	0.58	0.55	0.58	0.59	0.69	8.6E-119	1221
225.1	Benign neoplasm of brain, cranial nerves, meninges	neoplasms	0.71	4.5E-69	599	0.25	0.90	0.00	0.07	0.12	0.01	0.86	0.1	0.03	0.51	0.59	0.55	0.59	0.59	0.69	4.0E-117	1205
227	Benign neoplasm of other endocrine glands and related structures	neoplasms	0.69	9.6E-49	505	0.21	0.90	0.00	0	0.01	0	0.9	0.1	0	0.59	0.62	0.59	0.59	0.59	0.68	7.6E-75	843
241	Nontoxic nodular goiter	endocrine/metabolic	0.63	1.6E-38	832	0.17	0.90	0.00	0.01	0.02	0	0.9	0.1	0	0.52	0.61	0.51	0.52	0.51	0.66	1.1E-185	2758
241.1	Nontoxic uninodular goiter	endocrine/metabolic	0.62	3.0E-22	583	0.15	0.90	0.00	0.01	0.01	0	0.9	0.1	0	0.54	0.58	0.50	0.52	0.50	0.67	6.1E-131	1753
242	Thyrotoxicosis with or without goiter	endocrine/metabolic	0.65	3.7E-45	759	0.23	0.90	0.00	0.01	0.01	0	0.9	0.1	0	0.52	0.60	0.56	0.52	0.53	0.66	3.0E-134	2098
244	Hypothyroidism	endocrine/metabolic	0.67	<1.0E-300	7779	0.23	0.90	0.04	0.06	0.09	0.01	0.89	0.1	0.01	0.62	0.66	0.63	0.62	0.63	0.64	<1.0E-300	16448
244.4	Hypothyroidism NOS	endocrine/metabolic	0.68	<1.0E-300	7428	0.24	0.90	0.04	0.02	0.03	0	0.9	0.1	0	0.63	0.67	0.63	0.63	0.63	0.64	<1.0E-300	13430
250	Diabetes mellitus	endocrine/metabolic	0.73	<1.0E-300	21994	0.30	0.90	0.13	0	0.01	0	0.9	0.1	0	0.54	0.60	0.65	0.67	0.68	0.68	<1.0E-300	64787
250.1	Type 1 diabetes	endocrine/metabolic	0.71	1.1E-71	622	0.30	0.90	0.00	0	0.01	0	0.9	0.1	0	0.63	0.61	0.59	0.60	0.60	0.72	<1.0E-300	2738
250.2	Type 2 diabetes	endocrine/metabolic	0.73	<1.0E-300	18795	0.29	0.90	0.11	0	0.01	0	0.9	0.1	0	0.55	0.63	0.65	0.68	0.69	0.70	<1.0E-300	51815
250.22	Type 2 diabetes with renal manifestations	endocrine/metabolic	0.78	1.2E-178	875	0.38	0.90	0.01	0	0	0	0.9	0.1	0	0.61	0.69	0.66	0.65	0.71	0.77	<1.0E-300	8319
250.23	Type 2 diabetes with ophthalmic manifestations	endocrine/metabolic	0.77	3.0E-192	997	0.41	0.90	0.01	0.01	0.03	0	0.9	0.1	0	0.52	0.72	0.64	0.65	0.60	0.76	1.2E-245	1372
250.24	Type 2 diabetes with neurological manifestations	endocrine/metabolic	0.68	6.7E-52	623	0.26	0.90	0.00	0.01	0.02	0	0.9	0.1	0	0.52	0.52	0.60	0.59	0.50	0.72	<1.0E-300	4792
250.4	Abnormal glucose	endocrine/metabolic	0.71	<1.0E-300	7973	0.34	0.90	0.05	0.01	0.02	0	0.9	0.1	0	0.51	0.55	0.65	0.62	0.64	0.66	<1.0E-300	14960
250.41	Impaired fasting glucose	endocrine/metabolic	0.64	5.9E-73	1320	0.22	0.90	0.01	0.01	0.02	0	0.9	0.1	0	0.54	0.53	0.56	0.58	0.59	0.67	5.0E-79	1025
250.42	Other abnormal glucose	endocrine/metabolic	0.74	<1.0E-300	6694	0.39	0.90	0.05	0.02	0.04	0	0.89	0.1	0.01	0.52	0.56	0.68	0.66	0.68	0.67	<1.0E-300	14048
251.1	Hypoglycemia	endocrine/metabolic	0.77	1.8E-176	952	0.37	0.90	0.01	0.02	0.04	0	0.89	0.1	0.01	0.51	0.63	0.71	0.67	0.71	0.69	4.4E-293	2996
252	Disorders of parathyroid gland	endocrine/metabolic	0.60	3.5E-16	526	0.17	0.90	0.00	0.02	0.04	0	0.9	0.1	0	0.54	0.59	0.53	0.57	0.56	0.66	9.7E-121	1778
253	Disorders of the pituitary gland and its hypothalamic control	endocrine/metabolic	0.66	1.2E-50	739	0.25	0.90	0.00	0.02	0.04	0	0.9	0.1	0	0.57	0.52	0.54	0.62	0.61	0.61	8.7E-47	1403
255	Disorders of adrenal glands	endocrine/metabolic	0.69	1.3E-103	1069	0.29	0.90	0.01	0.01	0.03	0	0.89	0.1	0	0.58	0.53	0.64	0.58	0.59	0.64	1.4E-109	2044
255.2	Adrenal hypofunction	endocrine/metabolic	0.76	7.2E-139	765	0.37	0.90	0.01	0.01	0.03	0	0.9	0.1	0	0.60	0.58	0.70	0.62	0.66	0.66	2.3E-80	1224
255.21	Glucocorticoid deficiency	endocrine/metabolic	0.76	5.2E-139	763	0.38	0.90	0.01	0.02	0.04	0	0.89	0.1	0.01	0.60	0.58	0.70	0.62	0.66	0.66	2.3E-80	1224
260	Protein-calorie malnutrition	endocrine/metabolic	0.84	<1.0E-300	5206	0.50	0.90	0.05	0.01	0.01	0	0.9	0.1	0	0.53	0.68	0.78	0.76	0.79	0.76	<1.0E-300	12216
260.2	severe protein-calorie malnutrition	endocrine/metabolic	0.84	<1.0E-300	1463	0.51	0.90	0.02	0.01	0.02	0	0.9	0.1	0	0.54	0.66	0.78	0.72	0.77	0.80	<1.0E-300	2097
260.3	Adult failure to thrive	endocrine/metabolic	0.78	9.1E-152	719	0.33	0.90	0.00	0	0.01	0	0.9	0.1	0	0.69	0.69	0.69	0.64	0.66	0.78	<1.0E-300	4293
261	Vitamin deficiency	endocrine/metabolic	0.57	2.0E-32	2130	0.13	0.90	0.01	0.01	0.02	0	0.9	0.1	0	0.51	0.58	0.52	0.51	0.55	0.61	4.1E-232	7492
261.2	Vitamin B-complex deficiencies	endocrine/metabolic	0.63	1.2E-24	530	0.16	0.90	0.00	0.12	0.2	0.02	0.86	0.1	0.03	0.59	0.57	0.55	0.55	0.60	0.64	3.8E-100	1919
261.4	Vitamin D deficiency	endocrine/metabolic	0.57	2.4E-20	1550	0.16	0.90	0.01	0.09	0.16	0.01	0.87	0.1	0.02	0.54	0.60	0.55	0.52	0.55	0.61	1.6E-198	5964
264	Lack of normal physiological development	endocrine/metabolic	0.78	4.3E-150	737	0.36	0.90	0.01	0.05	0.08	0	0.89	0.1	0	0.60	0.69	0.72	0.65	0.65	0.79	9.2E-224	1033
270	Disorders of protein plasma/amino-acid transport and metabolism	endocrine/metabolic	0.74	3.6E-214	1401	0.34	0.90	0.01	0.03	0.07	0	0.89	0.1	0.01	0.53	0.53	0.68	0.67	0.67	0.72	<1.0E-300	3983
270.3	Disorders of plasma protein metabolism	endocrine/metabolic	0.75	5.5E-193	1213	0.35	0.90	0.01	0.03	0.05	0	0.89	0.1	0	0.56	0.55	0.69	0.68	0.69	0.73	<1.0E-300	3674
270.33	Amyloidosis	endocrine/metabolic	0.78	7.1E-120	582	0.42	0.90	0.01	0.02	0.04	0	0.89	0.1	0.01	0.59	0.60	0.73	0.76	0.78	0.85	<1.0E-300	1879
270.38	Other specified disorders of plasma protein metabolism	endocrine/metabolic	0.82	9.0E-156	562	0.49	0.90	0.01	0.04	0.08	0	0.89	0.1	0	0.50	0.47	0.71	0.64	0.73	0.76	1.5E-87	502
272	Disorders of lipoid metabolism	endocrine/metabolic	0.66	<1.0E-300	19976	0.21	0.90	0.09	0.04	0.07	0	0.89	0.1	0	0.60	0.60	0.54	0.60	0.61	0.68	<1.0E-300	61804
272.1	Hyperlipidemia	endocrine/metabolic	0.66	<1.0E-300	19563	0.22	0.90	0.08	0.01	0.01	0	0.9	0.1	0	0.60	0.60	0.54	0.60	0.61	0.68	<1.0E-300	61766
272.11	Hypercholesterolemia	endocrine/metabolic	0.64	4.3E-68	1390	0.18	0.90	0.01	0.11	0.18	0.01	0.86	0.1	0.03	0.58	0.55	0.55	0.53	0.55	0.68	<1.0E-300	14522
272.13	Mixed hyperlipidemia	endocrine/metabolic	0.67	4.7E-107	1369	0.23	0.90	0.01	0	0.01	0	0.9	0.1	0	0.58	0.57	0.52	0.65	0.65	0.69	<1.0E-300	11372
274	Gout and other crystal arthropathies	endocrine/metabolic	0.74	<1.0E-300	2534	0.31	0.90	0.02	0.09	0.16	0.01	0.86	0.1	0.03	0.57	0.68	0.69	0.67	0.69	0.71	<1.0E-300	4288
274.1	Gout	endocrine/metabolic	0.74	<1.0E-300	2471	0.31	0.90	0.02	0.01	0.01	0	0.9	0.1	0	0.57	0.68	0.69	0.67	0.69	0.73	<1.0E-300	3905
275	Disorders of mineral metabolism	endocrine/metabolic	0.73	<1.0E-300	3661	0.29	0.90	0.02	0.01	0.02	0	0.9	0.1	0	0.51	0.57	0.66	0.65	0.65	0.67	<1.0E-300	8782
275.3	Disorders of magnesium metabolism	endocrine/metabolic	0.71	2.7E-141	1200	0.25	0.90	0.01	0	0.01	0	0.9	0.1	0	0.52	0.61	0.67	0.63	0.64	0.69	1.4E-257	2797
275.5	Disorders of calcium/phosphorus metabolism	endocrine/metabolic	0.76	2.2E-295	1609	0.35	0.90	0.01	0	0.01	0	0.9	0.1	0	0.55	0.62	0.67	0.67	0.68	0.71	<1.0E-300	4009
275.51	Hypocalcemia	endocrine/metabolic	0.75	1.3E-103	636	0.36	0.90	0.00	0	0	0	0.9	0.1	0	0.56	0.62	0.66	0.63	0.64	0.73	<1.0E-300	2175
275.53	Disorders of phosphorus metabolism	endocrine/metabolic	0.81	9.2E-231	923	0.43	0.90	0.01	0	0.01	0	0.9	0.1	0	0.61	0.66	0.69	0.69	0.68	0.76	1.7E-267	1551
275.6	Hypercalcemia	endocrine/metabolic	0.73	7.6E-142	977	0.32	0.90	0.01	0.03	0.06	0	0.89	0.1	0.01	0.53	0.54	0.68	0.68	0.69	0.69	5.2E-216	2397
276	Disorders of fluid, electrolyte, and acid-base balance	endocrine/metabolic	0.77	<1.0E-300	21373	0.34	0.90	0.14	0.03	0.06	0	0.89	0.1	0.01	0.56	0.57	0.72	0.70	0.72	0.69	<1.0E-300	72922
276.1	Electrolyte imbalance	endocrine/metabolic	0.76	<1.0E-300	16336	0.33	0.90	0.11	0.05	0.09	0.01	0.88	0.1	0.01	0.56	0.57	0.71	0.69	0.71	0.70	<1.0E-300	49238
276.11	Hyperosmolality and/or hypernatremia	endocrine/metabolic	0.86	<1.0E-300	3727	0.56	0.90	0.04	0.05	0.09	0.01	0.89	0.1	0.01	0.52	0.60	0.81	0.76	0.78	0.80	<1.0E-300	3147
276.12	Hyposmolality and/or hyponatremia	endocrine/metabolic	0.74	<1.0E-300	7043	0.27	0.90	0.04	0.01	0.01	0	0.9	0.1	0	0.60	0.64	0.69	0.67	0.68	0.69	<1.0E-300	16531
276.13	Hyperpotassemia	endocrine/metabolic	0.80	<1.0E-300	3386	0.38	0.90	0.03	0.01	0.01	0	0.9	0.1	0	0.53	0.58	0.71	0.69	0.71	0.78	<1.0E-300	19627
276.14	Hypopotassemia	endocrine/metabolic	0.71	<1.0E-300	3787	0.28	0.90	0.02	0.01	0.01	0	0.9	0.1	0	0.53	0.59	0.66	0.66	0.68	0.72	<1.0E-300	14325
276.4	Acid-base balance disorder	endocrine/metabolic	0.83	<1.0E-300	4474	0.47	0.90	0.04	0	0.01	0	0.9	0.1	0	0.51	0.53	0.77	0.74	0.76	0.75	<1.0E-300	10708
276.41	Acidosis	endocrine/metabolic	0.83	<1.0E-300	3868	0.47	0.90	0.04	0.01	0.01	0	0.9	0.1	0	0.52	0.54	0.76	0.73	0.75	0.75	<1.0E-300	10276
276.5	Hypovolemia	endocrine/metabolic	0.73	<1.0E-300	3109	0.26	0.90	0.02	0	0	0	0.9	0.1	0	0.62	0.61	0.69	0.64	0.66	0.69	<1.0E-300	20432
276.6	Fluid overload	endocrine/metabolic	0.83	<1.0E-300	2231	0.46	0.90	0.02	0	0.01	0	0.9	0.1	0	0.50	0.61	0.77	0.73	0.77	0.81	<1.0E-300	4714
277	Other disorders of metabolism	endocrine/metabolic	0.79	<1.0E-300	1838	0.48	0.90	0.02	0.02	0.04	0	0.9	0.1	0	0.58	0.59	0.76	0.66	0.72	0.62	4.3E-230	6338
277.4	Disorders of bilirubin excretion	endocrine/metabolic	0.80	<1.0E-300	1258	0.49	0.90	0.01	0.02	0.04	0	0.9	0.1	0	0.54	0.60	0.78	0.68	0.73	0.76	<1.0E-300	1965
278	Overweight, obesity and other hyperalimentation	endocrine/metabolic	0.67	<1.0E-300	4233	0.25	0.90	0.02	0.12	0.17	0.01	0.88	0.1	0.01	0.60	0.65	0.53	0.71	0.71	0.76	<1.0E-300	15595
278.1	Obesity	endocrine/metabolic	0.67	<1.0E-300	4198	0.25	0.90	0.02	0	0.01	0	0.9	0.1	0	0.60	0.65	0.53	0.71	0.71	0.78	<1.0E-300	14125
278.11	Morbid obesity	endocrine/metabolic	0.72	6.6E-209	1682	0.29	0.90	0.01	0.05	0.09	0.01	0.89	0.1	0.01	0.63	0.71	0.51	0.76	0.75	0.82	<1.0E-300	6614
279	Disorders involving the immune mechanism	endocrine/metabolic	0.75	1.2E-195	1195	0.41	0.90	0.01	0.16	0.23	0.02	0.86	0.1	0.03	0.65	0.67	0.68	0.66	0.68	0.77	<1.0E-300	13179
280	Iron deficiency anemias	hematopoietic	0.66	4.5E-182	2574	0.20	0.90	0.01	0.01	0.02	0	0.9	0.1	0	0.52	0.57	0.63	0.59	0.61	0.65	<1.0E-300	9924
280.1	Iron deficiency anemias, unspecified or not due to blood loss	hematopoietic	0.66	2.6E-103	1602	0.22	0.90	0.01	0.07	0.13	0.01	0.89	0.1	0.01	0.52	0.60	0.58	0.56	0.57	0.64	<1.0E-300	6638
280.2	Iron deficiency anemia secondary to blood loss (chronic)	hematopoietic	0.69	5.2E-96	995	0.21	0.90	0.00	0	0.01	0	0.9	0.1	0	0.50	0.53	0.71	0.60	0.65	0.66	3.8E-281	3956
284	Aplastic anemia	hematopoietic	0.82	<1.0E-300	2196	0.49	0.90	0.02	0.07	0.13	0.01	0.89	0.1	0.01	0.55	0.58	0.68	0.75	0.75	0.78	<1.0E-300	5357
284.1	Pancytopenia	hematopoietic	0.82	<1.0E-300	2103	0.49	0.90	0.02	0.01	0.02	0	0.9	0.1	0	0.55	0.58	0.68	0.75	0.76	0.78	<1.0E-300	5177
285	Other anemias	hematopoietic	0.78	<1.0E-300	22088	0.40	0.90	0.16	0	0.01	0	0.9	0.1	0	0.53	0.54	0.72	0.71	0.73	0.70	<1.0E-300	48348
285.1	Acute posthemorrhagic anemia	hematopoietic	0.83	<1.0E-300	9849	0.52	0.90	0.10	0.03	0.06	0	0.89	0.1	0	0.52	0.56	0.75	0.75	0.77	0.72	<1.0E-300	4516
285.2	Anemia of chronic disease	hematopoietic	0.73	4.5E-277	2056	0.26	0.90	0.01	0	0	0	0.9	0.1	0	0.52	0.53	0.67	0.65	0.64	0.74	<1.0E-300	12582
285.21	Anemia in chronic kidney disease	hematopoietic	0.76	2.7E-125	698	0.35	0.90	0.01	0.05	0.08	0	0.89	0.1	0	0.52	0.59	0.69	0.65	0.64	0.78	<1.0E-300	8824
286	Coagulation defects	hematopoietic	0.81	<1.0E-300	5672	0.45	0.90	0.05	0	0.01	0	0.9	0.1	0	0.54	0.56	0.75	0.72	0.75	0.73	<1.0E-300	17769
286.7	Other and unspecified coagulation defects	hematopoietic	0.84	<1.0E-300	2904	0.51	0.90	0.03	0	0.01	0	0.9	0.1	0	0.55	0.58	0.77	0.74	0.77	0.78	<1.0E-300	2477
286.8	Hypercoagulable state	hematopoietic	0.62	2.5E-24	623	0.20	0.90	0.00	0.05	0.09	0.01	0.89	0.1	0.01	0.54	0.60	0.67	0.56	0.55	0.66	1.2E-136	2090
286.81	Primary hypercoagulable state	hematopoietic	0.62	6.6E-24	611	0.20	0.90	0.00	0.05	0.09	0.01	0.89	0.1	0.01	0.54	0.60	0.67	0.56	0.58	0.66	4.2E-140	2012
286.9	Abnormal coagulation profile	hematopoietic	0.78	5.9E-268	1301	0.35	0.90	0.01	0.01	0.02	0	0.9	0.1	0	0.53	0.61	0.76	0.62	0.68	0.73	<1.0E-300	3312
287	Purpura and other hemorrhagic conditions	hematopoietic	0.80	<1.0E-300	7846	0.47	0.90	0.07	0.07	0.12	0.01	0.89	0.1	0.01	0.51	0.56	0.75	0.72	0.75	0.69	<1.0E-300	10846
287.3	Thrombocytopenia	hematopoietic	0.81	<1.0E-300	7767	0.47	0.90	0.07	0	0.01	0	0.9	0.1	0	0.51	0.56	0.75	0.73	0.75	0.70	<1.0E-300	10148
287.31	Primary thrombocytopenia	hematopoietic	0.71	2.0E-59	503	0.31	0.90	0.00	0.01	0.01	0	0.9	0.1	0	0.50	0.50	0.64	0.54	0.58	0.70	7.3E-62	573
288	Diseases of white blood cells	hematopoietic	0.80	<1.0E-300	7917	0.42	0.90	0.07	0.03	0.07	0	0.89	0.1	0.01	0.51	0.52	0.72	0.72	0.74	0.69	<1.0E-300	22497
288.1	Decreased white blood cell count	hematopoietic	0.82	<1.0E-300	4919	0.50	0.90	0.05	0.01	0.02	0	0.9	0.1	0	0.58	0.62	0.64	0.77	0.77	0.74	<1.0E-300	5325
288.11	Neutropenia	hematopoietic	0.83	<1.0E-300	4082	0.53	0.90	0.04	0.03	0.06	0	0.89	0.1	0.01	0.59	0.62	0.64	0.79	0.79	0.78	<1.0E-300	3641
288.2	Elevated white blood cell count	hematopoietic	0.80	<1.0E-300	5880	0.43	0.90	0.05	0	0	0	0.9	0.1	0	0.50	0.50	0.74	0.72	0.74	0.69	<1.0E-300	17095
289	Other diseases of blood and blood-forming organs	hematopoietic	0.67	5.1E-59	716	0.26	0.90	0.00	0.02	0.04	0	0.89	0.1	0	0.56	0.54	0.59	0.61	0.58	0.60	6.0E-129	4751
289.4	Lymphadenitis	hematopoietic	0.67	2.6E-53	715	0.22	0.90	0.00	0.01	0.02	0	0.9	0.1	0	0.56	0.53	0.51	0.59	0.58	0.65	1.4E-110	1975
290	Delirium dementia and amnestic and other cognitive disorders	mental disorders	0.77	<1.0E-300	3518	0.35	0.90	0.03	0.01	0.03	0	0.9	0.1	0	0.69	0.70	0.73	0.68	0.70	0.75	<1.0E-300	13876
290.1	Dementias	mental disorders	0.77	<1.0E-300	1622	0.35	0.90	0.01	0.02	0.03	0	0.9	0.1	0	0.87	0.87	0.68	0.71	0.72	0.80	<1.0E-300	8674
290.2	Delirium due to conditions classified elsewhere	mental disorders	0.83	<1.0E-300	2063	0.50	0.90	0.02	0.02	0.05	0	0.89	0.1	0.01	0.52	0.63	0.76	0.70	0.72	0.78	1.0E-212	1062
290.3	Other persistent mental disorders due to conditions classified elsewhere	mental disorders	0.75	2.3E-148	907	0.34	0.90	0.01	0.01	0.02	0	0.9	0.1	0	0.81	0.77	0.68	0.66	0.66	0.68	<1.0E-300	4068
291	Other specified nonpsychotic and/or transient mental disorders	mental disorders	0.80	<1.0E-300	5149	0.40	0.90	0.04	0.01	0.01	0	0.9	0.1	0	0.55	0.57	0.74	0.70	0.73	0.69	<1.0E-300	12565
291.8	Alteration of consciousness	mental disorders	0.81	<1.0E-300	5011	0.41	0.90	0.04	0.01	0.03	0	0.89	0.1	0	0.56	0.58	0.75	0.71	0.74	0.71	<1.0E-300	10256
292	Neurological disorders	mental disorders	0.75	<1.0E-300	12403	0.33	0.90	0.08	0.07	0.13	0.01	0.88	0.1	0.01	0.59	0.59	0.69	0.68	0.69	0.69	<1.0E-300	34359
292.1	Aphasia/speech disturbance	mental disorders	0.62	7.3E-38	965	0.16	0.90	0.00	0.01	0.02	0	0.9	0.1	0	0.61	0.59	0.58	0.52	0.54	0.65	3.6E-217	3775
292.3	Memory loss	mental disorders	0.61	1.5E-28	792	0.12	0.90	0.00	0.02	0.05	0	0.89	0.1	0	0.67	0.60	0.52	0.50	0.50	0.68	2.5E-187	2086
292.4	Altered mental status	mental disorders	0.78	<1.0E-300	9960	0.38	0.90	0.07	0.01	0.02	0	0.9	0.1	0	0.58	0.58	0.72	0.71	0.72	0.72	<1.0E-300	23295
293.1	Swelling, mass, or lump in head and neck [Space-occupying lesion, intracranial NOS]	mental disorders	0.61	1.5E-21	595	0.17	0.90	0.00	0.02	0.04	0	0.9	0.1	0	0.53	0.46	0.53	0.54	0.51	0.63	5.5E-58	1353
295	Schizophrenia and other psychotic disorders	mental disorders	0.71	<1.0E-300	2567	0.31	0.90	0.02	0.01	0.01	0	0.9	0.1	0	0.63	0.64	0.52	0.62	0.63	0.69	<1.0E-300	6920
295.1	Schizophrenia	mental disorders	0.76	2.7E-202	1120	0.34	0.90	0.01	0.04	0.08	0	0.89	0.1	0.01	0.70	0.74	0.51	0.68	0.68	0.79	<1.0E-300	2070
295.3	Psychosis	mental disorders	0.70	1.7E-142	1297	0.29	0.90	0.01	0.04	0.08	0	0.89	0.1	0.01	0.57	0.57	0.50	0.62	0.57	0.68	<1.0E-300	4558
296	Mood disorders	mental disorders	0.64	<1.0E-300	9462	0.19	0.90	0.04	0.07	0.13	0.01	0.88	0.1	0.02	0.58	0.63	0.53	0.60	0.59	0.61	<1.0E-300	15232
296.1	Bipolar	mental disorders	0.70	1.0E-181	1719	0.30	0.90	0.01	0	0.01	0	0.9	0.1	0	0.69	0.73	0.52	0.64	0.63	0.70	3.6E-228	2103
296.2	Depression	mental disorders	0.63	<1.0E-300	7452	0.18	0.90	0.03	0.03	0.06	0	0.88	0.1	0.02	0.55	0.62	0.54	0.58	0.57	0.60	<1.0E-300	12331
296.22	Major depressive disorder	mental disorders	0.64	8.7E-163	3047	0.22	0.90	0.01	0.01	0.02	0	0.9	0.1	0	0.58	0.63	0.51	0.58	0.57	0.62	2.1E-295	8383
297	Suicidal ideation or attempt	mental disorders	0.75	6.4E-242	1428	0.36	0.90	0.01	0.02	0.03	0	0.9	0.1	0	0.72	0.74	0.58	0.69	0.70	0.82	<1.0E-300	2585
297.1	Suicidal ideation	mental disorders	0.76	5.2E-209	1193	0.38	0.90	0.01	0	0	0	0.9	0.1	0	0.73	0.75	0.58	0.70	0.71	0.82	<1.0E-300	1768
300	Anxiety disorders	mental disorders	0.67	<1.0E-300	7014	0.26	0.90	0.04	0.01	0.02	0	0.9	0.1	0	0.62	0.66	0.55	0.61	0.61	0.67	<1.0E-300	19648
300.1	Anxiety disorder	mental disorders	0.67	<1.0E-300	6015	0.27	0.90	0.03	0.02	0.05	0	0.89	0.1	0.01	0.61	0.65	0.56	0.60	0.61	0.67	<1.0E-300	17969
300.11	Generalized anxiety disorder	mental disorders	0.60	3.9E-19	690	0.16	0.90	0.00	0	0	0	0.9	0.1	0	0.58	0.66	0.52	0.54	0.57	0.66	<1.0E-300	8688
315	Develomental delays and disorders	mental disorders	0.79	<1.0E-300	1500	0.43	0.90	0.01	0.01	0.03	0	0.89	0.1	0	0.59	0.58	0.71	0.64	0.63	0.70	3.5E-291	2806
316	Substance addiction and disorders	mental disorders	0.74	<1.0E-300	2627	0.31	0.90	0.02	0.01	0.03	0	0.9	0.1	0	0.72	0.74	0.55	0.67	0.66	0.77	<1.0E-300	11180
317	Alcohol-related disorders	mental disorders	0.73	<1.0E-300	3697	0.32	0.90	0.02	0.01	0.02	0	0.9	0.1	0	0.62	0.70	0.62	0.69	0.70	0.80	<1.0E-300	9970
317.1	Alcoholism	mental disorders	0.73	<1.0E-300	3238	0.33	0.90	0.02	0.01	0.02	0	0.9	0.1	0	0.62	0.71	0.62	0.69	0.71	0.81	<1.0E-300	9028
317.11	Alcoholic liver damage	mental disorders	0.82	7.6E-210	765	0.55	0.90	0.01	0.01	0.03	0	0.89	0.1	0.01	0.59	0.73	0.70	0.76	0.76	0.88	<1.0E-300	2820
318	Tobacco use disorder	mental disorders	0.63	8.4E-78	1747	0.19	0.90	0.01	0.06	0.08	0	0.89	0.1	0.01	0.55	0.58	0.52	0.59	0.62	0.68	<1.0E-300	5353
327	Sleep disorders	neurological	0.63	1.1E-250	6065	0.21	0.90	0.03	0.06	0.1	0.01	0.89	0.1	0.01	0.50	0.50	0.60	0.55	0.57	0.63	<1.0E-300	17237
327.3	Sleep apnea	neurological	0.67	<1.0E-300	5473	0.23	0.90	0.03	0.02	0.05	0	0.89	0.1	0.01	0.51	0.61	0.56	0.62	0.63	0.74	<1.0E-300	9246
327.32	Obstructive sleep apnea	neurological	0.69	<1.0E-300	4339	0.26	0.90	0.02	0.01	0.02	0	0.9	0.1	0	0.50	0.59	0.59	0.63	0.64	0.74	<1.0E-300	7377
327.4	Insomnia	neurological	0.63	4.2E-130	3021	0.23	0.90	0.01	0	0	0	0.9	0.1	0	0.50	0.50	0.62	0.53	0.56	0.59	9.1E-149	7076
332	Parkinson's disease	neurological	0.72	1.5E-91	716	0.28	0.90	0.00	0	0.01	0	0.9	0.1	0	0.75	0.76	0.61	0.62	0.61	0.76	<1.0E-300	3098
333	Extrapyramidal disease and abnormal movement disorders	neurological	0.62	1.3E-26	684	0.17	0.90	0.00	0	0.01	0	0.9	0.1	0	0.56	0.54	0.61	0.52	0.53	0.65	1.6E-106	1672
338	Pain	neurological	0.72	<1.0E-300	7860	0.35	0.90	0.06	0	0	0	0.9	0.1	0	0.56	0.57	0.65	0.66	0.68	0.64	<1.0E-300	10375
338.1	Acute pain	neurological	0.78	<1.0E-300	4636	0.46	0.90	0.04	0	0.01	0	0.9	0.1	0	0.56	0.56	0.69	0.70	0.73	0.63	<1.0E-300	9173
338.2	Chronic pain	neurological	0.66	7.3E-218	3319	0.24	0.90	0.02	0	0	0	0.9	0.1	0	0.58	0.60	0.58	0.58	0.58	0.71	1.1E-162	1357
339	Other headache syndromes	neurological	0.65	1.4E-107	1783	0.23	0.90	0.01	0	0.01	0	0.9	0.1	0	0.61	0.67	0.50	0.60	0.60	0.71	<1.0E-300	12940
340	Migraine	neurological	0.71	6.8E-227	1928	0.31	0.90	0.01	0	0.01	0	0.9	0.1	0	0.72	0.78	0.58	0.64	0.65	0.77	<1.0E-300	3566
345	Epilepsy, recurrent seizures, convulsions	neurological	0.69	<1.0E-300	5007	0.24	0.90	0.03	0.01	0.03	0	0.89	0.1	0	0.55	0.57	0.61	0.60	0.60	0.66	<1.0E-300	9964
345.1	Epilepsy	neurological	0.66	1.1E-74	1072	0.22	0.90	0.00	0.02	0.04	0	0.89	0.1	0.01	0.58	0.59	0.55	0.62	0.59	0.68	3.7E-166	1906
345.3	Convulsions	neurological	0.71	<1.0E-300	3138	0.27	0.90	0.02	0.02	0.05	0	0.89	0.1	0.01	0.55	0.59	0.64	0.60	0.62	0.66	<1.0E-300	7528
348	Other conditions of brain	neurological	0.74	<1.0E-300	2222	0.34	0.90	0.02	0.02	0.05	0	0.89	0.1	0.01	0.53	0.54	0.64	0.63	0.64	0.69	<1.0E-300	12990
348.8	Encephalopathy, not elsewhere classified	neurological	0.81	<1.0E-300	1314	0.46	0.90	0.01	0	0.01	0	0.9	0.1	0	0.52	0.49	0.72	0.67	0.69	0.74	<1.0E-300	7018
348.9	Other conditions of brain, NOS	neurological	0.65	2.0E-43	750	0.18	0.90	0.00	0	0	0	0.9	0.1	0	0.50	0.50	0.51	0.58	0.50	0.68	1.5E-127	1528
350	Abnormal movement	neurological	0.59	5.4E-25	1072	0.13	0.90	0.00	0	0.01	0	0.9	0.1	0	0.54	0.49	0.50	0.53	0.50	0.64	<1.0E-300	9094
350.1	Abnormal involuntary movements	neurological	0.58	1.3E-11	584	0.12	0.90	0.00	0.01	0.02	0	0.9	0.1	0	0.52	0.52	0.52	0.57	0.56	0.60	4.3E-97	3428
351	Other peripheral nerve disorders	neurological	0.61	3.0E-57	1651	0.16	0.90	0.01	0	0.01	0	0.9	0.1	0	0.51	0.54	0.50	0.53	0.56	0.61	3.8E-143	4480
352	Disorders of other cranial nerves	neurological	0.61	1.2E-20	611	0.17	0.90	0.00	0	0	0	0.9	0.1	0	0.50	0.61	0.52	0.53	0.50	0.66	1.3E-62	962
356	Hereditary and idiopathic peripheral neuropathy	neurological	0.64	7.3E-40	798	0.17	0.90	0.00	0.01	0.01	0	0.9	0.1	0	0.53	0.55	0.62	0.49	0.50	0.63	3.2E-85	2008
357	Inflammatory and toxic neuropathy	neurological	0.60	1.0E-17	678	0.17	0.90	0.00	0.01	0.03	0	0.89	0.1	0.01	0.54	0.56	0.59	0.52	0.52	0.61	2.3E-144	4649
362	Other retinal disorders	sense organs	0.66	3.6E-222	3138	0.19	0.90	0.01	0	0	0	0.9	0.1	0	0.66	0.64	0.54	0.59	0.60	0.67	5.9E-88	1122
362.2	Degeneration of macula and posterior pole of retina	sense organs	0.71	1.9E-241	2038	0.24	0.90	0.01	0.01	0.01	0	0.9	0.1	0	0.75	0.73	0.54	0.63	0.65	0.74	3.9E-79	519
365	Glaucoma	sense organs	0.66	2.5E-146	2268	0.18	0.90	0.01	0	0	0	0.9	0.1	0	0.67	0.67	0.55	0.55	0.57	0.66	1.2E-118	1850
366	Cataract	sense organs	0.69	<1.0E-300	5538	0.24	0.90	0.03	0	0	0	0.9	0.1	0	0.66	0.68	0.50	0.62	0.63	0.67	2.1E-164	2265
366.2	Senile cataract	sense organs	0.69	<1.0E-300	3344	0.24	0.90	0.02	0.01	0.02	0	0.9	0.1	0	0.65	0.67	0.51	0.62	0.64	0.68	2.5E-101	1138
367	Disorders of refraction and accommodation; blindness and low vision	sense organs	0.61	8.1E-73	2296	0.17	0.90	0.01	0.01	0.02	0	0.89	0.1	0.01	0.52	0.55	0.51	0.55	0.57	0.63	4.1E-96	2163
367.2	Astigmatism	sense organs	0.63	7.2E-47	974	0.20	0.90	0.00	0	0.01	0	0.9	0.1	0	0.55	0.59	0.54	0.57	0.57	0.67	1.9E-42	552
367.4	Presbyopia	sense organs	0.65	7.6E-67	1118	0.19	0.90	0.00	0	0.01	0	0.9	0.1	0	0.58	0.60	0.52	0.57	0.61	0.71	1.5E-74	657
367.9	Blindness and low vision	sense organs	0.65	2.4E-33	543	0.24	0.90	0.00	0	0.01	0	0.9	0.1	0	0.54	0.52	0.58	0.54	0.52	0.62	4.5E-34	844
368	Visual disturbances	sense organs	0.59	1.7E-34	1490	0.14	0.90	0.00	0	0.01	0	0.9	0.1	0	0.51	0.56	0.51	0.53	0.51	0.65	4.2E-179	2853
371	Inflammation of the eye	sense organs	0.60	1.2E-44	1683	0.13	0.90	0.00	0.01	0.02	0	0.9	0.1	0	0.55	0.59	0.52	0.55	0.58	0.61	2.1E-27	767
375.1	Dry eyes	sense organs	0.65	3.5E-47	800	0.20	0.90	0.00	0.01	0.03	0	0.89	0.1	0.01	0.61	0.67	0.53	0.56	0.56	0.68	1.1E-56	664
379	Other disorders of eye	sense organs	0.65	8.3E-147	2550	0.19	0.90	0.01	0.01	0.02	0	0.9	0.1	0	0.57	0.57	0.52	0.57	0.56	0.63	3.2E-51	1112
381	Otitis media and Eustachian tube disorders	sense organs	0.62	5.1E-25	653	0.14	0.90	0.00	0.02	0.05	0	0.89	0.1	0.01	0.53	0.52	0.54	0.57	0.57	0.66	9.8E-66	981
386	Vertiginous syndromes and other disorders of vestibular system	sense organs	0.61	1.5E-72	2094	0.18	0.90	0.01	0.01	0.01	0	0.9	0.1	0	0.55	0.56	0.52	0.60	0.61	0.67	<1.0E-300	20146
386.2	Peripheral or central vertigo	sense organs	0.61	2.4E-23	629	0.17	0.90	0.00	0	0	0	0.9	0.1	0	0.55	0.58	0.52	0.54	0.54	0.76	4.9E-207	1202
386.9	Dizziness and giddiness (Light-headedness and vertigo)	sense organs	0.61	5.7E-136	4070	0.18	0.90	0.02	0	0.01	0	0.9	0.1	0	0.57	0.59	0.52	0.57	0.57	0.66	<1.0E-300	19346
389	Hearing loss	sense organs	0.61	3.1E-78	2237	0.15	0.90	0.01	0.01	0.01	0	0.9	0.1	0	0.59	0.58	0.51	0.55	0.57	0.62	6.6E-131	3306
389.1	Sensorineural hearing loss	sense organs	0.67	1.2E-51	665	0.18	0.90	0.00	0.01	0.01	0	0.9	0.1	0	0.64	0.64	0.55	0.58	0.61	0.66	7.6E-76	1049
389.4	Tinnitus	sense organs	0.59	1.4E-15	604	0.15	0.90	0.00	0.07	0.1	0.01	0.89	0.1	0.01	0.53	0.55	0.53	0.50	0.54	0.70	1.6E-76	730
394	Rheumatic disease of the heart valves	circulatory system	0.84	<1.0E-300	2500	0.51	0.90	0.03	0.07	0.09	0.01	0.89	0.1	0.01	0.60	0.60	0.73	0.76	0.79	0.82	<1.0E-300	12706
394.2	Mitral valve disease	circulatory system	0.83	<1.0E-300	1121	0.50	0.90	0.01	0.01	0.01	0	0.9	0.1	0	0.57	0.58	0.72	0.74	0.78	0.83	<1.0E-300	7519
394.7	Disease of tricuspid valve	circulatory system	0.85	<1.0E-300	1124	0.57	0.90	0.01	0.03	0.07	0	0.89	0.1	0.01	0.60	0.61	0.76	0.78	0.81	0.86	<1.0E-300	4214
395	Heart valve disorders	circulatory system	0.80	<1.0E-300	13555	0.44	0.90	0.11	0.01	0.02	0	0.9	0.1	0	0.67	0.66	0.66	0.76	0.77	0.81	<1.0E-300	54193
395.1	Nonrheumatic mitral valve disorders	circulatory system	0.76	<1.0E-300	5077	0.37	0.90	0.04	0.03	0.05	0	0.89	0.1	0	0.60	0.60	0.64	0.71	0.73	0.81	<1.0E-300	17902
395.2	Nonrheumatic aortic valve disorders	circulatory system	0.83	<1.0E-300	8296	0.50	0.90	0.08	0.01	0.02	0	0.9	0.1	0	0.73	0.73	0.68	0.78	0.79	0.83	<1.0E-300	31621
395.6	Heart valve replaced	circulatory system	0.83	<1.0E-300	1161	0.50	0.90	0.01	0.02	0.05	0	0.89	0.1	0.01	0.55	0.56	0.67	0.75	0.80	0.85	<1.0E-300	23782
396	Abnormal heart sounds	circulatory system	0.67	9.5E-56	690	0.27	0.90	0.00	0.21	0.29	0.02	0.86	0.1	0.02	0.56	0.57	0.54	0.63	0.63	0.66	<1.0E-300	4859
401	Hypertension	circulatory system	0.69	<1.0E-300	38412	0.25	0.90	0.18	0.13	0.2	0.01	0.88	0.1	0.01	0.60	0.60	0.59	0.64	0.64	0.68	<1.0E-300	114657
401.1	Essential hypertension	circulatory system	0.69	<1.0E-300	37391	0.25	0.90	0.18	0.02	0.04	0	0.9	0.1	0	0.60	0.60	0.59	0.64	0.64	0.68	<1.0E-300	109572
401.2	Hypertensive heart and/or renal disease	circulatory system	0.64	1.6E-28	547	0.18	0.90	0.00	0.08	0.13	0.01	0.89	0.1	0.01	0.63	0.63	0.60	0.57	0.63	0.72	<1.0E-300	4801
401.3	Other hypertensive complications	circulatory system	0.76	5.6E-147	826	0.42	0.90	0.01	0.02	0.04	0	0.9	0.1	0	0.51	0.67	0.64	0.71	0.72	0.74	<1.0E-300	13497
411	Ischemic Heart Disease	circulatory system	0.77	<1.0E-300	28322	0.39	0.90	0.20	0.03	0.07	0	0.89	0.1	0.01	0.62	0.65	0.64	0.72	0.75	0.75	<1.0E-300	104279
411.1	Unstable angina (intermediate coronary syndrome)	circulatory system	0.75	1.5E-274	1628	0.34	0.90	0.01	0.03	0.04	0	0.9	0.1	0	0.60	0.61	0.57	0.65	0.65	0.73	<1.0E-300	13484
411.2	Myocardial infarction	circulatory system	0.81	<1.0E-300	9809	0.46	0.90	0.09	0	0.01	0	0.9	0.1	0	0.60	0.62	0.66	0.75	0.79	0.80	<1.0E-300	33618
411.3	Angina pectoris	circulatory system	0.71	5.9E-189	1561	0.28	0.90	0.01	0.03	0.06	0	0.89	0.1	0.01	0.60	0.60	0.53	0.63	0.65	0.73	<1.0E-300	18186
411.4	Coronary atherosclerosis	circulatory system	0.76	<1.0E-300	17053	0.35	0.90	0.12	0.01	0.02	0	0.9	0.1	0	0.64	0.68	0.62	0.71	0.73	0.75	<1.0E-300	75159
411.8	Other chronic ischemic heart disease, unspecified	circulatory system	0.83	<1.0E-300	2112	0.55	0.90	0.02	0.01	0.02	0	0.9	0.1	0	0.55	0.64	0.76	0.77	0.81	0.86	<1.0E-300	11835
411.9	Other acute and subacute forms of ischemic heart disease	circulatory system	0.77	4.0E-107	552	0.35	0.90	0.00	0.04	0.08	0.01	0.88	0.1	0.02	0.68	0.67	0.69	0.63	0.68	0.71	<1.0E-300	8582
414	Other forms of chronic heart disease	circulatory system	0.76	<1.0E-300	1690	0.38	0.90	0.01	0.01	0.02	0	0.9	0.1	0	0.51	0.54	0.72	0.63	0.70	0.72	<1.0E-300	9106
415	Pulmonary heart disease	circulatory system	0.75	<1.0E-300	8167	0.34	0.90	0.06	0.12	0.07	0	0.9	0.1	0	0.51	0.53	0.70	0.70	0.71	0.72	<1.0E-300	17101
415.1	Acute pulmonary heart disease	circulatory system	0.73	<1.0E-300	4586	0.32	0.90	0.03	0.04	0.07	0	0.89	0.1	0.01	0.50	0.51	0.65	0.67	0.68	0.71	<1.0E-300	6260
415.11	Pulmonary embolism and infarction, acute	circulatory system	0.73	<1.0E-300	4572	0.31	0.90	0.03	0	0.01	0	0.9	0.1	0	0.50	0.51	0.65	0.67	0.68	0.71	<1.0E-300	6235
415.2	Chronic pulmonary heart disease	circulatory system	0.84	<1.0E-300	3672	0.53	0.90	0.04	0	0	0	0.9	0.1	0	0.51	0.54	0.76	0.77	0.80	0.81	<1.0E-300	10075
416	Cardiomegaly	circulatory system	0.67	2.6E-43	549	0.21	0.90	0.00	0	0	0	0.9	0.1	0	0.53	0.56	0.55	0.58	0.60	0.76	<1.0E-300	2867
418	Nonspecific chest pain	circulatory system	0.64	<1.0E-300	23111	0.20	0.90	0.09	0.04	0.08	0	0.89	0.1	0.01	0.51	0.58	0.52	0.60	0.61	0.60	<1.0E-300	143297
420	Carditis	circulatory system	0.80	<1.0E-300	4694	0.43	0.90	0.04	0.04	0.07	0	0.89	0.1	0.01	0.56	0.57	0.73	0.72	0.75	0.75	<1.0E-300	17458
420.2	Pericarditis	circulatory system	0.79	<1.0E-300	2885	0.45	0.90	0.03	0	0.01	0	0.9	0.1	0	0.58	0.57	0.72	0.73	0.78	0.78	<1.0E-300	9292
420.3	Endocarditis	circulatory system	0.82	<1.0E-300	1523	0.47	0.90	0.01	0.04	0.07	0	0.89	0.1	0.01	0.51	0.59	0.77	0.73	0.76	0.74	<1.0E-300	8075
425	Cardiomyopathy	circulatory system	0.83	<1.0E-300	6398	0.52	0.90	0.07	0.01	0.02	0	0.9	0.1	0	0.55	0.60	0.74	0.78	0.81	0.87	<1.0E-300	23609
425.1	Primary/intrinsic cardiomyopathies	circulatory system	0.84	<1.0E-300	5434	0.54	0.90	0.06	0	0.01	0	0.9	0.1	0	0.57	0.62	0.73	0.79	0.81	0.88	<1.0E-300	22698
425.2	Secondary/extrinsic cardiomyopathies	circulatory system	0.77	1.3E-138	734	0.35	0.90	0.01	0.01	0.01	0	0.9	0.1	0	0.53	0.54	0.72	0.64	0.70	0.85	1.6E-241	745
426	Cardiac conduction disorders	circulatory system	0.75	<1.0E-300	7664	0.40	0.90	0.06	0	0	0	0.9	0.1	0	0.56	0.55	0.61	0.73	0.75	0.73	<1.0E-300	70561
426.2	Atrioventricular [AV] block	circulatory system	0.84	<1.0E-300	2923	0.54	0.90	0.03	0.01	0.02	0	0.9	0.1	0	0.61	0.60	0.68	0.81	0.84	0.85	<1.0E-300	5823
426.24	Atrioventricular block, complete	circulatory system	0.88	<1.0E-300	1545	0.67	0.90	0.02	0	0.01	0	0.9	0.1	0	0.60	0.59	0.73	0.84	0.88	0.89	<1.0E-300	3209
426.3	Bundle branch block	circulatory system	0.86	<1.0E-300	1845	0.59	0.90	0.02	0	0.01	0	0.9	0.1	0	0.61	0.60	0.63	0.87	0.89	0.88	<1.0E-300	5143
426.31	Right bundle branch block	circulatory system	0.82	1.4E-145	534	0.50	0.90	0.01	0.01	0.02	0	0.9	0.1	0	0.63	0.60	0.53	0.91	0.93	0.88	<1.0E-300	1857
426.32	Left bundle branch block	circulatory system	0.90	<1.0E-300	1118	0.70	0.90	0.02	0.01	0.03	0	0.9	0.1	0	0.59	0.60	0.68	0.87	0.91	0.91	<1.0E-300	2913
426.7	Abnormal electrocardiogram [ECG] [EKG]	circulatory system	0.64	1.4E-105	2128	0.22	0.90	0.01	0.28	0.33	0.04	0.8	0.09	0.07	0.50	0.54	0.53	0.62	0.64	0.69	<1.0E-300	40930
427	Cardiac dysrhythmias	circulatory system	0.75	<1.0E-300	54338	0.36	0.90	0.31	0.01	0.03	0	0.9	0.1	0	0.58	0.58	0.65	0.71	0.72	0.73	<1.0E-300	160258
427.1	Paroxysmal tachycardia, unspecified	circulatory system	0.75	<1.0E-300	7589	0.39	0.90	0.06	0.19	0.26	0.02	0.85	0.09	0.04	0.51	0.55	0.66	0.69	0.70	0.73	<1.0E-300	21060
427.11	Paroxysmal supraventricular tachycardia	circulatory system	0.68	7.0E-249	2925	0.26	0.90	0.02	0.01	0.02	0	0.9	0.1	0	0.51	0.57	0.53	0.59	0.60	0.70	<1.0E-300	10494
427.12	Paroxysmal ventricular tachycardia	circulatory system	0.83	<1.0E-300	4688	0.55	0.90	0.05	0.12	0.15	0.01	0.88	0.1	0.01	0.53	0.61	0.73	0.77	0.79	0.83	<1.0E-300	11031
427.2	Atrial fibrillation and flutter	circulatory system	0.82	<1.0E-300	32572	0.48	0.90	0.26	0.01	0.02	0	0.9	0.1	0	0.64	0.65	0.70	0.78	0.80	0.85	<1.0E-300	73782
427.21	Atrial fibrillation	circulatory system	0.82	<1.0E-300	28383	0.46	0.90	0.23	0.11	0.18	0.01	0.87	0.1	0.02	0.65	0.65	0.70	0.78	0.80	0.85	<1.0E-300	68895
427.22	Atrial flutter	circulatory system	0.83	<1.0E-300	5419	0.48	0.90	0.05	0.03	0.05	0	0.9	0.1	0	0.57	0.63	0.68	0.78	0.81	0.87	<1.0E-300	10632
427.3	Other specified cardiac dysrhythmias	circulatory system	0.71	<1.0E-300	6383	0.31	0.90	0.04	0	0.01	0	0.9	0.1	0	0.59	0.58	0.57	0.66	0.68	0.70	<1.0E-300	47407
427.4	Cardiac arrest and ventricular fibrillation	circulatory system	0.82	<1.0E-300	1921	0.45	0.90	0.02	0.01	0.03	0	0.9	0.1	0	0.51	0.57	0.75	0.69	0.73	0.84	<1.0E-300	9816
427.42	Cardiac arrest	circulatory system	0.81	<1.0E-300	1527	0.42	0.90	0.01	0.06	0.1	0.01	0.88	0.1	0.01	0.53	0.54	0.76	0.69	0.70	0.84	<1.0E-300	9248
427.5	Arrhythmia (cardiac) NOS	circulatory system	0.67	2.1E-132	1747	0.21	0.90	0.01	0.02	0.05	0	0.89	0.1	0.01	0.55	0.50	0.64	0.57	0.63	0.73	<1.0E-300	50301
427.6	Premature beats	circulatory system	0.72	1.2E-252	1910	0.34	0.90	0.01	0.02	0.05	0	0.89	0.1	0.01	0.52	0.55	0.53	0.68	0.70	0.74	<1.0E-300	4257
427.7	Tachycardia NOS	circulatory system	0.76	<1.0E-300	3598	0.38	0.90	0.03	0.07	0.07	0	0.89	0.1	0	0.61	0.63	0.64	0.74	0.76	0.80	<1.0E-300	15038
427.8	Sinoatrial node dysfunction (Bradycardia)	circulatory system	0.80	<1.0E-300	1375	0.38	0.90	0.01	0.01	0.01	0	0.9	0.1	0	0.71	0.70	0.66	0.72	0.77	0.85	<1.0E-300	4641
427.9	Palpitations	circulatory system	0.71	<1.0E-300	4582	0.30	0.90	0.03	0.03	0.05	0	0.9	0.1	0	0.59	0.64	0.62	0.66	0.66	0.67	<1.0E-300	21394
428	Congestive heart failure; nonhypertensive	circulatory system	0.86	<1.0E-300	21132	0.53	0.90	0.20	0.01	0.02	0	0.9	0.1	0	0.60	0.61	0.80	0.82	0.84	0.84	<1.0E-300	84689
428.1	Congestive heart failure (CHF) NOS	circulatory system	0.86	<1.0E-300	12422	0.52	0.90	0.12	0.02	0.03	0	0.9	0.1	0	0.58	0.60	0.80	0.82	0.83	0.85	<1.0E-300	51105
428.2	Heart failure NOS	circulatory system	0.84	<1.0E-300	1886	0.52	0.90	0.02	0.13	0.18	0.01	0.87	0.1	0.02	0.54	0.51	0.80	0.76	0.81	0.85	<1.0E-300	8484
428.3	Heart failure with reduced EF [Systolic or combined heart failure]	circulatory system	0.87	<1.0E-300	6831	0.56	0.90	0.07	0	0	0	0.9	0.1	0	0.58	0.61	0.81	0.83	0.85	0.87	<1.0E-300	33857
428.4	Heart failure with preserved EF [Diastolic heart failure]	circulatory system	0.81	<1.0E-300	2420	0.40	0.90	0.02	0.04	0.07	0	0.89	0.1	0.01	0.71	0.70	0.71	0.76	0.77	0.79	<1.0E-300	21183
429	Ill-defined descriptions and complications of heart disease	circulatory system	0.75	<1.0E-300	2249	0.42	0.90	0.02	0.02	0.02	0	0.9	0.1	0	0.52	0.54	0.65	0.63	0.68	0.81	<1.0E-300	28645
429.1	Heart transplant/surgery	circulatory system	0.93	<1.0E-300	2210	0.78	0.90	0.04	0.01	0.01	0	0.9	0.1	0	0.68	0.72	0.80	0.88	0.92	0.92	<1.0E-300	19400
429.2	Abnormal function study of cardiovascular system	circulatory system	0.70	5.8E-66	631	0.26	0.90	0.00	0.16	0.21	0.02	0.83	0.09	0.06	0.54	0.56	0.58	0.60	0.63	0.66	<1.0E-300	6488
430	Intracranial hemorrhage	circulatory system	0.73	<1.0E-300	5408	0.31	0.90	0.03	0.15	0.21	0.02	0.83	0.09	0.06	0.54	0.56	0.64	0.65	0.66	0.71	<1.0E-300	7676
430.1	Subarachnoid hemorrhage	circulatory system	0.75	1.6E-264	1660	0.36	0.90	0.01	0	0	0	0.9	0.1	0	0.51	0.57	0.61	0.67	0.65	0.76	<1.0E-300	2325
430.2	Intracerebral hemorrhage	circulatory system	0.74	8.5E-211	1443	0.35	0.90	0.01	0.1	0.14	0.01	0.88	0.1	0.01	0.51	0.59	0.64	0.66	0.66	0.72	6.3E-286	2169
430.3	Subdural hemorrhage	circulatory system	0.73	1.7E-273	2040	0.27	0.90	0.01	0.08	0.13	0.01	0.86	0.1	0.04	0.63	0.63	0.68	0.58	0.63	0.70	<1.0E-300	3034
433	Cerebrovascular disease	circulatory system	0.68	<1.0E-300	10714	0.23	0.90	0.05	0	0.01	0	0.9	0.1	0	0.62	0.62	0.64	0.63	0.64	0.65	<1.0E-300	29635
433.1	Occlusion and stenosis of precerebral arteries	circulatory system	0.73	8.0E-194	1391	0.31	0.90	0.01	0.04	0.08	0	0.89	0.1	0.01	0.70	0.69	0.59	0.62	0.68	0.69	<1.0E-300	6529
433.2	Occlusion of cerebral arteries	circulatory system	0.72	<1.0E-300	6777	0.27	0.90	0.04	0.04	0.03	0	0.9	0.1	0	0.62	0.62	0.67	0.66	0.68	0.66	<1.0E-300	14232
433.21	Cerebral artery occlusion, with cerebral infarction	circulatory system	0.72	<1.0E-300	6698	0.27	0.90	0.04	0.01	0.02	0	0.9	0.1	0	0.62	0.62	0.67	0.66	0.68	0.66	<1.0E-300	14148
433.3	Cerebral ischemia	circulatory system	0.62	7.4E-73	1887	0.18	0.90	0.01	0.01	0.01	0	0.9	0.1	0	0.60	0.58	0.56	0.55	0.56	0.65	<1.0E-300	11305
433.31	Transient cerebral ischemia	circulatory system	0.65	8.6E-100	1613	0.21	0.90	0.01	0.06	0.1	0.01	0.89	0.1	0.01	0.67	0.67	0.58	0.57	0.60	0.66	<1.0E-300	11147
433.5	Cerebral aneurysm	circulatory system	0.61	1.2E-22	650	0.18	0.90	0.00	0.25	0.34	0.03	0.84	0.09	0.04	0.53	0.55	0.57	0.57	0.57	0.69	1.8E-77	784
433.8	Late effects of cerebrovascular disease	circulatory system	0.69	3.3E-55	579	0.23	0.90	0.00	0.22	0.3	0.03	0.85	0.09	0.03	0.65	0.69	0.65	0.60	0.65	0.67	1.5E-123	1696
441	Vascular insufficiency of intestine	circulatory system	0.77	6.1E-157	790	0.35	0.90	0.01	0.07	0.1	0.01	0.89	0.1	0.01	0.59	0.54	0.77	0.61	0.65	0.69	2.1E-88	931
442	Other aneurysm	circulatory system	0.78	<1.0E-300	6167	0.43	0.90	0.05	0.04	0.07	0	0.89	0.1	0.01	0.52	0.59	0.64	0.71	0.72	0.74	<1.0E-300	9480
442.1	Aortic aneurysm	circulatory system	0.80	<1.0E-300	5337	0.47	0.90	0.05	0.02	0.03	0	0.9	0.1	0	0.52	0.60	0.65	0.73	0.75	0.76	<1.0E-300	8090
442.11	Abdominal aortic aneurysm	circulatory system	0.74	2.2E-168	1073	0.33	0.90	0.01	0.01	0.03	0	0.89	0.1	0	0.71	0.71	0.65	0.67	0.70	0.75	<1.0E-300	2135
443	Peripheral vascular disease	circulatory system	0.71	1.0E-245	2115	0.26	0.90	0.01	0.03	0.04	0	0.9	0.1	0	0.63	0.62	0.63	0.65	0.67	0.71	<1.0E-300	12198
443.9	Peripheral vascular disease, unspecified	circulatory system	0.74	5.5E-273	1862	0.28	0.90	0.01	0.07	0.09	0.01	0.89	0.1	0	0.66	0.66	0.64	0.68	0.70	0.72	<1.0E-300	11846
446	Polyarteritis nodosa and allied conditions	circulatory system	0.70	1.2E-75	718	0.24	0.90	0.00	0.05	0.04	0	0.9	0.1	0	0.52	0.49	0.64	0.60	0.62	0.67	6.6E-96	1221
447	Other disorders of arteries and arterioles	circulatory system	0.67	6.2E-95	1213	0.24	0.90	0.01	0.03	0.05	0	0.89	0.1	0	0.60	0.57	0.56	0.58	0.58	0.70	<1.0E-300	5331
451	Phlebitis and thrombophlebitis	circulatory system	0.63	1.3E-26	574	0.21	0.90	0.00	0.02	0.03	0	0.9	0.1	0	0.51	0.53	0.69	0.55	0.61	0.56	4.0E-08	751
452	Other venous embolism and thrombosis	circulatory system	0.76	<1.0E-300	6275	0.37	0.90	0.05	0.07	0.12	0.01	0.89	0.1	0.01	0.52	0.56	0.68	0.69	0.70	0.65	<1.0E-300	13776
452.2	Deep vein thrombosis [DVT]	circulatory system	0.77	<1.0E-300	5200	0.38	0.90	0.04	0.06	0.11	0.01	0.89	0.1	0.01	0.51	0.57	0.69	0.69	0.70	0.65	<1.0E-300	10491
454	Varicose veins	circulatory system	0.66	6.7E-44	617	0.20	0.90	0.00	0	0.01	0	0.9	0.1	0	0.57	0.57	0.51	0.58	0.55	0.66	3.6E-107	1533
454.1	Varicose veins of lower extremity	circulatory system	0.68	4.8E-47	541	0.20	0.90	0.00	0.07	0.11	0.01	0.89	0.1	0.01	0.59	0.61	0.50	0.57	0.55	0.68	1.4E-119	1420
455	Hemorrhoids	circulatory system	0.60	1.1E-22	749	0.16	0.90	0.00	0.06	0.06	0	0.89	0.1	0	0.51	0.58	0.52	0.51	0.53	0.61	1.2E-71	2424
458	Hypotension	circulatory system	0.75	<1.0E-300	6227	0.33	0.90	0.04	0.01	0.02	0	0.9	0.1	0	0.57	0.59	0.71	0.67	0.70	0.70	<1.0E-300	19018
458.1	Orthostatic hypotension	circulatory system	0.63	5.6E-52	1095	0.17	0.90	0.00	0.03	0.05	0	0.89	0.1	0	0.59	0.61	0.51	0.58	0.57	0.63	1.4E-157	3379
458.9	Hypotension NOS	circulatory system	0.79	<1.0E-300	5041	0.40	0.90	0.04	0.05	0.09	0.01	0.89	0.1	0.01	0.56	0.58	0.75	0.72	0.74	0.74	<1.0E-300	15129
459	Other disorders of circulatory system	circulatory system	0.77	<1.0E-300	1660	0.36	0.90	0.01	0.14	0.21	0.01	0.88	0.1	0.01	0.52	0.50	0.76	0.64	0.72	0.65	<1.0E-300	15962
459.1	Hemorrhage NOS	circulatory system	0.74	8.3E-137	923	0.28	0.90	0.01	0.17	0.25	0.02	0.87	0.1	0.01	0.56	0.56	0.76	0.55	0.66	0.65	5.5E-95	1675
459.9	Circulatory disease NEC	circulatory system	0.77	2.9E-123	628	0.37	0.90	0.00	0.02	0.02	0	0.9	0.1	0	0.55	0.51	0.77	0.68	0.70	0.66	<1.0E-300	12214
464	Acute sinusitis	respiratory	0.63	9.7E-26	545	0.17	0.90	0.00	0.02	0.05	0	0.9	0.1	0	0.55	0.52	0.51	0.56	0.50	0.65	3.6E-57	902
465	Acute upper respiratory infections of multiple or unspecified sites	respiratory	0.61	5.2E-49	1380	0.18	0.90	0.01	0.01	0.01	0	0.9	0.1	0	0.54	0.56	0.53	0.53	0.53	0.66	<1.0E-300	5454
473	Diseases of the larynx and vocal cords	respiratory	0.61	4.1E-69	2025	0.17	0.90	0.01	0.01	0.01	0	0.9	0.1	0	0.51	0.55	0.58	0.53	0.50	0.61	3.5E-81	2480
473.3	Paralysis/spasm of vocal cords or larynx	respiratory	0.69	2.5E-70	748	0.30	0.90	0.00	0	0.01	0	0.9	0.1	0	0.54	0.61	0.64	0.58	0.61	0.68	9.9E-62	678
473.4	Voice disturbance	respiratory	0.58	2.8E-17	866	0.12	0.90	0.00	0.02	0.04	0	0.9	0.1	0	0.55	0.54	0.54	0.52	0.50	0.63	1.6E-59	1278
475	Chronic sinusitis	respiratory	0.57	4.9E-17	1254	0.12	0.90	0.00	0.01	0.02	0	0.9	0.1	0	0.53	0.56	0.52	0.52	0.51	0.63	2.8E-106	2254
476	Allergic rhinitis	respiratory	0.59	6.1E-36	1577	0.12	0.90	0.00	0	0.01	0	0.9	0.1	0	0.55	0.55	0.57	0.53	0.55	0.65	3.6E-111	1756
477	Epistaxis or throat hemorrhage	respiratory	0.68	5.4E-81	950	0.23	0.90	0.00	0.01	0.02	0	0.9	0.1	0	0.59	0.59	0.68	0.58	0.63	0.65	3.5E-122	1942
479	Other upper respiratory disease	respiratory	0.63	1.1E-73	1611	0.16	0.90	0.01	0.01	0.03	0	0.9	0.1	0	0.54	0.54	0.57	0.55	0.56	0.62	2.2E-131	3285
480	Pneumonia	respiratory	0.78	<1.0E-300	15918	0.36	0.90	0.11	0.07	0.12	0.01	0.87	0.1	0.03	0.61	0.60	0.74	0.72	0.74	0.73	<1.0E-300	30157
480.1	Bacterial pneumonia	respiratory	0.81	<1.0E-300	2485	0.42	0.90	0.02	0.01	0.02	0	0.9	0.1	0	0.59	0.54	0.77	0.70	0.72	0.76	<1.0E-300	2061
481	Influenza	respiratory	0.73	2.7E-140	963	0.25	0.90	0.01	0	0.01	0	0.9	0.1	0	0.51	0.54	0.66	0.64	0.69	0.66	5.0E-159	2270
483	Acute bronchitis and bronchiolitis	respiratory	0.61	7.3E-25	790	0.14	0.90	0.00	0.01	0.01	0	0.9	0.1	0	0.55	0.54	0.59	0.49	0.49	0.65	1.3E-184	3090
495	Asthma	respiratory	0.61	2.7E-123	4098	0.16	0.90	0.01	0	0	0	0.9	0.1	0	0.54	0.60	0.53	0.56	0.57	0.67	<1.0E-300	8299
495.2	Asthma with exacerbation	respiratory	0.61	6.2E-29	870	0.19	0.90	0.00	0.01	0.02	0	0.9	0.1	0	0.52	0.64	0.53	0.57	0.57	0.73	<1.0E-300	3593
496	Chronic airway obstruction	respiratory	0.74	<1.0E-300	5920	0.28	0.90	0.03	0.04	0.04	0	0.9	0.1	0	0.66	0.65	0.71	0.70	0.73	0.76	<1.0E-300	16649
496.2	Chronic bronchitis	respiratory	0.75	1.9E-259	1584	0.32	0.90	0.01	0.01	0.02	0	0.9	0.1	0	0.67	0.66	0.69	0.71	0.73	0.79	<1.0E-300	8086
496.21	Obstructive chronic bronchitis	respiratory	0.76	1.7E-258	1414	0.34	0.90	0.01	0.01	0.02	0	0.9	0.1	0	0.69	0.66	0.70	0.73	0.75	0.80	<1.0E-300	7043
501	Pneumonitis due to inhalation of food or vomitus	respiratory	0.80	<1.0E-300	2565	0.37	0.90	0.02	0	0.01	0	0.9	0.1	0	0.67	0.66	0.74	0.70	0.72	0.79	<1.0E-300	3147
502	Postinflammatory pulmonary fibrosis	respiratory	0.75	3.9E-106	648	0.35	0.90	0.00	0.03	0.06	0	0.89	0.1	0.01	0.59	0.58	0.68	0.70	0.69	0.78	<1.0E-300	3177
503	Pulmonary congestion and hypostasis	respiratory	0.81	1.4E-297	1163	0.41	0.90	0.01	0.01	0.02	0	0.89	0.1	0.01	0.55	0.56	0.76	0.68	0.72	0.80	<1.0E-300	1752
504	Other alveolar and parietoalveolar pneumonopathy	respiratory	0.71	1.4E-74	661	0.36	0.90	0.00	0.04	0.08	0.01	0.88	0.1	0.02	0.55	0.49	0.70	0.69	0.73	0.78	<1.0E-300	2725
505	Other pulmonary inflamation or edema	respiratory	0.82	6.3E-286	1070	0.40	0.90	0.01	0	0	0	0.9	0.1	0	0.62	0.62	0.78	0.71	0.76	0.82	<1.0E-300	2311
506	Empyema and pneumothorax	respiratory	0.82	<1.0E-300	2885	0.47	0.90	0.03	0.02	0.03	0	0.9	0.1	0	0.58	0.71	0.74	0.72	0.74	0.77	<1.0E-300	2299
507	Pleurisy; pleural effusion	respiratory	0.82	<1.0E-300	5880	0.44	0.90	0.05	0	0.01	0	0.9	0.1	0	0.53	0.54	0.76	0.75	0.76	0.79	<1.0E-300	26836
508	Pulmonary collapse; interstitial and compensatory emphysema	respiratory	0.78	3.5E-166	779	0.40	0.90	0.01	0	0.01	0	0.9	0.1	0	0.50	0.60	0.71	0.63	0.63	0.71	6.7E-100	868
509	Respiratory failure, insufficiency, arrest	respiratory	0.86	<1.0E-300	15666	0.55	0.90	0.16	0.03	0.06	0	0.89	0.1	0.01	0.50	0.55	0.78	0.78	0.81	0.79	<1.0E-300	29050
509.1	Respiratory failure	respiratory	0.86	<1.0E-300	13104	0.55	0.90	0.13	0	0	0	0.9	0.1	0	0.51	0.54	0.79	0.78	0.81	0.80	<1.0E-300	21420
509.2	Respiratory insufficiency	respiratory	0.86	<1.0E-300	944	0.55	0.90	0.01	0	0.01	0	0.9	0.1	0	0.58	0.51	0.74	0.74	0.76	0.78	<1.0E-300	8064
509.3	Pulmonary insufficiency or respiratory failure following trauma and surgery	respiratory	0.86	<1.0E-300	2076	0.57	0.90	0.02	0.01	0.01	0	0.9	0.1	0	0.57	0.60	0.77	0.74	0.76	0.83	<1.0E-300	1944
509.8	Dependence on respirator [Ventilator] or supplemental oxygen	respiratory	0.73	3.0E-77	535	0.35	0.90	0.00	0	0	0	0.9	0.1	0	0.55	0.54	0.68	0.63	0.62	0.78	<1.0E-300	2007
510	Other diseases of lung	respiratory	0.74	2.5E-262	1691	0.38	0.90	0.01	0.01	0.01	0	0.9	0.1	0	0.54	0.49	0.66	0.67	0.68	0.78	<1.0E-300	3873
510.2	Lung transplant	respiratory	0.89	<1.0E-300	1409	0.65	0.90	0.02	0	0.01	0	0.9	0.1	0	0.64	0.70	0.71	0.84	0.85	0.88	<1.0E-300	1972
512	Other symptoms of respiratory system	respiratory	0.68	<1.0E-300	17768	0.22	0.90	0.08	0	0.01	0	0.9	0.1	0	0.56	0.56	0.65	0.63	0.64	0.63	<1.0E-300	107828
512.1	Wheezing	respiratory	0.66	3.2E-39	532	0.19	0.90	0.00	0.01	0.03	0	0.89	0.1	0.01	0.64	0.59	0.66	0.56	0.59	0.67	1.1E-177	2284
512.7	Shortness of breath	respiratory	0.70	<1.0E-300	9994	0.24	0.90	0.05	0	0.01	0	0.9	0.1	0	0.57	0.58	0.67	0.65	0.66	0.65	<1.0E-300	89173
512.8	Cough	respiratory	0.61	7.2E-109	3288	0.16	0.90	0.01	0	0	0	0.9	0.1	0	0.52	0.55	0.55	0.55	0.56	0.61	<1.0E-300	15845
512.9	Other dyspnea	respiratory	0.69	<1.0E-300	6702	0.24	0.90	0.03	0.02	0.04	0	0.9	0.1	0	0.55	0.55	0.66	0.63	0.64	0.64	<1.0E-300	29154
513	Respiratory abnormalities	respiratory	0.70	1.5E-100	907	0.24	0.90	0.00	0.1	0.17	0.01	0.87	0.1	0.02	0.55	0.55	0.68	0.54	0.60	0.67	1.0E-203	2720
514	Abnormal findings examination of lungs	respiratory	0.66	1.1E-109	1567	0.23	0.90	0.01	0.01	0.01	0	0.9	0.1	0	0.51	0.49	0.59	0.59	0.62	0.63	<1.0E-300	9263
514.2	Solitary pulmonary nodule	respiratory	0.61	1.8E-21	685	0.16	0.90	0.00	0.04	0.07	0	0.89	0.1	0.01	0.57	0.57	0.51	0.56	0.57	0.62	1.5E-116	3166
516	Abnormal sputum	respiratory	0.74	2.5E-182	1190	0.32	0.90	0.01	0	0.01	0	0.9	0.1	0	0.56	0.60	0.70	0.64	0.70	0.65	6.7E-121	1972
516.1	Hemoptysis	respiratory	0.74	1.3E-177	1176	0.33	0.90	0.01	0.04	0.05	0	0.9	0.1	0	0.56	0.59	0.71	0.63	0.70	0.66	1.7E-123	1900
519	Other diseases of respiratory system, not elsewhere classified	respiratory	0.74	<1.0E-300	2150	0.38	0.90	0.02	0.02	0.03	0	0.89	0.1	0	0.52	0.51	0.65	0.65	0.64	0.65	<1.0E-300	6526
519.2	Respiratory complications	respiratory	0.88	<1.0E-300	883	0.61	0.90	0.01	0.01	0.03	0	0.9	0.1	0	0.50	0.55	0.73	0.70	0.69	0.84	5.6E-162	540
519.9	Symptoms involving respiratory system and other chest symptoms	respiratory	0.63	1.2E-32	713	0.19	0.90	0.00	0.02	0.05	0	0.89	0.1	0.01	0.54	0.52	0.56	0.56	0.54	0.68	3.1E-297	3595
526	Diseases of the jaws	digestive	0.58	7.8E-11	521	0.12	0.90	0.00	0	0.01	0	0.9	0.1	0	0.53	0.58	0.50	0.53	0.55	0.68	1.5E-85	1025
528	Diseases of the oral soft tissues, excluding lesions specific for gingiva and tongue	digestive	0.72	2.7E-113	853	0.38	0.90	0.01	0	0.01	0	0.9	0.1	0	0.56	0.56	0.60	0.58	0.62	0.64	7.0E-75	1387
530	Diseases of esophagus	digestive	0.63	<1.0E-300	8728	0.18	0.90	0.03	0	0.01	0	0.9	0.1	0	0.54	0.54	0.57	0.57	0.57	0.60	<1.0E-300	16850
530.1	Esophagitis, GERD and related diseases	digestive	0.61	2.6E-246	7504	0.17	0.90	0.03	0.03	0.05	0	0.89	0.1	0.01	0.55	0.54	0.56	0.56	0.56	0.61	<1.0E-300	14425
530.11	GERD	digestive	0.61	2.8E-213	6534	0.17	0.90	0.02	0	0.01	0	0.9	0.1	0	0.55	0.54	0.57	0.56	0.56	0.62	<1.0E-300	12310
530.2	Esophageal bleeding (varices/hemorrhage)	digestive	0.83	8.6E-179	617	0.60	0.90	0.01	0.02	0.03	0	0.9	0.1	0	0.56	0.66	0.63	0.76	0.77	0.85	<1.0E-300	984
531	Peptic ulcer (excl. esophageal)	digestive	0.71	3.2E-118	996	0.28	0.90	0.01	0	0	0	0.9	0.1	0	0.64	0.64	0.65	0.61	0.64	0.62	8.2E-102	2620
532	Dysphagia	digestive	0.70	2.3E-273	2651	0.25	0.90	0.01	0.01	0.01	0	0.9	0.1	0	0.60	0.56	0.66	0.59	0.63	0.66	<1.0E-300	6863
535	Gastritis and duodenitis	digestive	0.62	1.4E-33	876	0.14	0.90	0.00	0	0	0	0.9	0.1	0	0.57	0.63	0.53	0.50	0.49	0.63	3.6E-124	2609
535.9	Gastritis and duodenitis, NOS	digestive	0.61	4.8E-21	611	0.15	0.90	0.00	0.01	0.01	0	0.9	0.1	0	0.56	0.55	0.55	0.46	0.50	0.64	2.9E-109	2058
536	Disorders of function of stomach	digestive	0.73	1.0E-186	1324	0.28	0.90	0.01	0.02	0.03	0	0.89	0.1	0.01	0.62	0.62	0.60	0.64	0.64	0.65	5.2E-164	2945
536.3	Gastroparesis	digestive	0.76	1.6E-142	808	0.39	0.90	0.01	0	0	0	0.9	0.1	0	0.67	0.71	0.61	0.63	0.66	0.77	6.7E-155	788
537	Other disorders of stomach and duodenum	digestive	0.75	4.5E-101	610	0.37	0.90	0.00	0.01	0.02	0	0.89	0.1	0	0.59	0.67	0.62	0.65	0.57	0.67	4.8E-111	1414
539	Bariatric surgery	digestive	0.67	1.7E-259	3561	0.24	0.90	0.02	0	0.01	0	0.9	0.1	0	0.52	0.54	0.60	0.60	0.63	0.70	<1.0E-300	37308
540	Appendiceal conditions	digestive	0.65	5.6E-42	648	0.18	0.90	0.00	0	0.01	0	0.9	0.1	0	0.59	0.63	0.54	0.58	0.59	0.73	1.7E-152	1081
540.1	Appendicitis	digestive	0.66	2.5E-42	635	0.18	0.90	0.00	0	0	0	0.9	0.1	0	0.60	0.64	0.55	0.58	0.57	0.73	2.0E-152	1054
550	Abdominal hernia	digestive	0.65	1.4E-160	2759	0.19	0.90	0.01	0.01	0.01	0	0.9	0.1	0	0.57	0.61	0.53	0.59	0.59	0.62	2.3E-187	4989
550.1	Inguinal hernia	digestive	0.69	5.1E-86	852	0.27	0.90	0.00	0	0.01	0	0.9	0.1	0	0.64	0.76	0.53	0.65	0.64	0.68	4.9E-135	1527
550.2	Diaphragmatic hernia	digestive	0.65	5.9E-43	694	0.24	0.90	0.00	0.02	0.03	0	0.9	0.1	0	0.62	0.67	0.63	0.57	0.60	0.68	5.3E-130	1505
550.5	Ventral hernia	digestive	0.65	1.9E-39	665	0.17	0.90	0.00	0.01	0.02	0	0.9	0.1	0	0.53	0.59	0.55	0.54	0.56	0.66	1.2E-72	1067
555	Inflammatory bowel disease and other gastroenteritis and colitis	digestive	0.71	1.1E-99	888	0.31	0.90	0.01	0	0.01	0	0.9	0.1	0	0.54	0.59	0.58	0.64	0.65	0.71	<1.0E-300	3489
555.2	Ulcerative colitis	digestive	0.69	5.9E-55	536	0.29	0.90	0.00	0.02	0.05	0	0.89	0.1	0.01	0.51	0.53	0.58	0.62	0.65	0.72	7.4E-168	1352
558	Noninfectious gastroenteritis	digestive	0.68	1.3E-99	1133	0.27	0.90	0.01	0.02	0.04	0	0.89	0.1	0	0.54	0.55	0.60	0.63	0.64	0.64	4.7E-264	4929
560	Intestinal obstruction without mention of hernia	digestive	0.77	<1.0E-300	4909	0.39	0.90	0.04	0.05	0.1	0.01	0.88	0.1	0.01	0.53	0.58	0.71	0.70	0.72	0.69	<1.0E-300	6978
560.1	Paralytic ileus	digestive	0.86	<1.0E-300	2036	0.60	0.90	0.02	0	0.01	0	0.9	0.1	0	0.54	0.62	0.79	0.76	0.78	0.70	1.6E-66	597
560.4	Other intestinal obstruction	digestive	0.71	<1.0E-300	2805	0.31	0.90	0.02	0	0.01	0	0.9	0.1	0	0.57	0.58	0.65	0.67	0.67	0.70	<1.0E-300	5752
561	Symptoms involving digestive system	digestive	0.71	8.6E-264	2315	0.31	0.90	0.02	0	0	0	0.9	0.1	0	0.53	0.55	0.68	0.62	0.64	0.62	<1.0E-300	17464
561.1	Diarrhea	digestive	0.73	<1.0E-300	4556	0.31	0.90	0.03	0.04	0.08	0.01	0.89	0.1	0.01	0.53	0.55	0.68	0.65	0.67	0.64	<1.0E-300	13532
561.2	Flatulence	digestive	0.65	6.1E-46	745	0.22	0.90	0.00	0.01	0.01	0	0.9	0.1	0	0.56	0.57	0.64	0.56	0.55	0.62	5.3E-123	3229
562	Diverticulosis and diverticulitis	digestive	0.61	3.2E-51	1443	0.17	0.90	0.01	0	0	0	0.9	0.1	0	0.63	0.65	0.55	0.55	0.56	0.65	1.7E-165	2797
562.1	Diverticulosis	digestive	0.60	7.7E-18	579	0.14	0.90	0.00	0	0.01	0	0.9	0.1	0	0.65	0.67	0.52	0.53	0.55	0.66	6.5E-77	1129
562.2	Diverticulitis	digestive	0.63	1.2E-42	916	0.18	0.90	0.00	0.01	0.03	0	0.9	0.1	0	0.61	0.59	0.57	0.58	0.59	0.66	1.6E-120	1816
563	Constipation	digestive	0.71	<1.0E-300	5960	0.25	0.90	0.03	0.07	0.09	0.01	0.89	0.1	0.01	0.55	0.53	0.67	0.64	0.65	0.63	<1.0E-300	11291
564	Functional digestive disorders	digestive	0.59	6.5E-19	773	0.17	0.90	0.00	0.02	0.03	0	0.9	0.1	0	0.50	0.59	0.52	0.51	0.53	0.62	4.2E-186	5103
565	Anal and rectal conditions	digestive	0.63	2.1E-43	889	0.21	0.90	0.00	0.02	0.03	0	0.9	0.1	0	0.52	0.47	0.53	0.53	0.52	0.62	6.6E-71	1969
567	Peritonitis and retroperitoneal infections	digestive	0.82	<1.0E-300	1384	0.53	0.90	0.02	0.06	0.07	0	0.89	0.1	0	0.53	0.61	0.69	0.76	0.74	0.75	9.8E-267	1662
569	Other disorders of intestine	digestive	0.78	<1.0E-300	1617	0.43	0.90	0.01	0.03	0.04	0	0.9	0.1	0	0.53	0.50	0.68	0.68	0.69	0.69	1.1E-276	3046
571	Chronic liver disease and cirrhosis	digestive	0.80	<1.0E-300	4839	0.50	0.90	0.05	0.03	0.06	0	0.89	0.1	0	0.57	0.64	0.66	0.75	0.76	0.77	<1.0E-300	10465
571.5	Other chronic nonalcoholic liver disease	digestive	0.74	<1.0E-300	2272	0.39	0.90	0.02	0.02	0.02	0	0.9	0.1	0	0.56	0.64	0.61	0.68	0.68	0.75	<1.0E-300	8089
571.51	Cirrhosis of liver without mention of alcohol	digestive	0.80	<1.0E-300	1674	0.47	0.90	0.02	0.02	0.03	0	0.9	0.1	0	0.55	0.66	0.67	0.72	0.74	0.82	<1.0E-300	5865
571.8	Liver abscess and sequelae of chronic liver disease	digestive	0.85	<1.0E-300	2999	0.59	0.90	0.04	0.01	0.02	0	0.9	0.1	0	0.58	0.64	0.69	0.78	0.81	0.87	<1.0E-300	4914
572	Ascites (non malignant)	digestive	0.85	<1.0E-300	1648	0.57	0.90	0.02	0.01	0.02	0	0.89	0.1	0	0.55	0.56	0.74	0.77	0.78	0.87	<1.0E-300	7343
573	Other disorders of liver	digestive	0.78	<1.0E-300	3599	0.42	0.90	0.03	0	0.01	0	0.9	0.1	0	0.59	0.61	0.69	0.70	0.70	0.67	<1.0E-300	17994
573.2	Liver replaced by transplant	digestive	0.84	<1.0E-300	1100	0.56	0.90	0.01	0.01	0.02	0	0.9	0.1	0	0.61	0.68	0.66	0.76	0.77	0.81	<1.0E-300	3227
573.4	Acute and subacute necrosis of liver	digestive	0.87	<1.0E-300	1151	0.63	0.90	0.01	0	0	0	0.9	0.1	0	0.63	0.63	0.77	0.74	0.77	0.85	<1.0E-300	1093
573.5	Jaundice (not of newborn)	digestive	0.82	<1.0E-300	1165	0.50	0.90	0.01	0.01	0.01	0	0.9	0.1	0	0.59	0.64	0.72	0.71	0.72	0.77	<1.0E-300	2987
573.6	Nonspecific elevation of levels of transaminase or lactic acid dehydrogenase [LDH]	digestive	0.80	<1.0E-300	1653	0.47	0.90	0.02	0.01	0.01	0	0.9	0.1	0	0.60	0.62	0.74	0.70	0.71	0.67	8.0E-264	3543
574	Cholelithiasis and cholecystitis	digestive	0.64	4.4E-140	2687	0.19	0.90	0.01	0	0.01	0	0.9	0.1	0	0.53	0.57	0.60	0.54	0.56	0.64	<1.0E-300	6200
574.1	Cholelithiasis	digestive	0.61	2.7E-39	1213	0.16	0.90	0.00	0.01	0.03	0	0.9	0.1	0	0.51	0.58	0.55	0.54	0.55	0.65	9.9E-196	3281
574.3	Cholecystitis without cholelithiasis	digestive	0.68	2.3E-98	1147	0.27	0.90	0.01	0	0	0	0.9	0.1	0	0.54	0.57	0.65	0.56	0.59	0.68	2.2E-254	2933
575	Other biliary tract disease	digestive	0.73	7.4E-203	1472	0.33	0.90	0.01	0	0	0	0.9	0.1	0	0.58	0.62	0.66	0.64	0.65	0.70	<1.0E-300	3369
575.1	Cholangitis	digestive	0.78	1.2E-125	602	0.41	0.90	0.01	0.01	0.02	0	0.9	0.1	0	0.66	0.69	0.67	0.68	0.69	0.77	4.4E-245	1260
577	Diseases of pancreas	digestive	0.71	<1.0E-300	4115	0.30	0.90	0.03	0.03	0.06	0	0.88	0.1	0.01	0.53	0.57	0.63	0.62	0.62	0.66	<1.0E-300	7258
577.1	Acute pancreatitis	digestive	0.73	<1.0E-300	3072	0.33	0.90	0.02	0.02	0.04	0	0.89	0.1	0.01	0.56	0.60	0.65	0.65	0.67	0.67	<1.0E-300	4068
578	Gastrointestinal hemorrhage	digestive	0.75	<1.0E-300	9088	0.31	0.90	0.06	0.02	0.04	0	0.89	0.1	0.01	0.57	0.61	0.69	0.67	0.69	0.68	<1.0E-300	18497
578.1	Hematemesis	digestive	0.72	2.8E-97	770	0.29	0.90	0.00	0	0.01	0	0.9	0.1	0	0.57	0.67	0.60	0.59	0.62	0.71	2.3E-223	1941
578.2	Blood in stool	digestive	0.70	8.8E-126	1185	0.23	0.90	0.01	0	0.01	0	0.9	0.1	0	0.59	0.58	0.67	0.57	0.62	0.66	1.8E-253	3734
578.8	Hemorrhage of rectum and anus	digestive	0.62	8.2E-27	629	0.18	0.90	0.00	0	0.01	0	0.9	0.1	0	0.51	0.50	0.59	0.52	0.53	0.62	1.9E-155	3850
578.9	Hemorrhage of gastrointestinal tract	digestive	0.77	<1.0E-300	7072	0.34	0.90	0.05	0.01	0.02	0	0.9	0.1	0	0.58	0.61	0.71	0.69	0.71	0.71	<1.0E-300	11833
579	Other symptoms involving abdomen and pelvis	digestive	0.68	8.3E-94	1080	0.28	0.90	0.01	0	0.01	0	0.9	0.1	0	0.52	0.58	0.62	0.63	0.61	0.64	4.8E-200	4111
579.8	Nonspecific abnormal findings in stool contents	digestive	0.57	1.2E-07	542	0.20	0.90	0.00	0	0.01	0	0.9	0.1	0	0.55	0.48	0.62	0.52	0.54	0.63	1.1E-90	1974
580	Nephritis; nephrosis; renal sclerosis	genitourinary	0.71	4.9E-66	536	0.32	0.90	0.00	0	0.01	0	0.9	0.1	0	0.56	0.62	0.61	0.60	0.57	0.73	<1.0E-300	2952
585	Renal failure	genitourinary	0.80	<1.0E-300	32375	0.42	0.90	0.24	0.01	0.02	0	0.9	0.1	0	0.55	0.59	0.75	0.74	0.76	0.76	<1.0E-300	81337
585.1	Acute renal failure	genitourinary	0.82	<1.0E-300	20293	0.46	0.90	0.17	0.02	0.05	0	0.89	0.1	0.01	0.54	0.57	0.75	0.75	0.77	0.74	<1.0E-300	33506
585.2	Renal failure NOS	genitourinary	0.79	2.2E-267	1233	0.35	0.90	0.01	0.01	0.02	0	0.9	0.1	0	0.51	0.55	0.75	0.67	0.69	0.78	<1.0E-300	7695
585.3	Chronic renal failure [CKD]	genitourinary	0.80	<1.0E-300	13985	0.40	0.90	0.11	0.01	0.03	0	0.89	0.1	0.01	0.58	0.63	0.73	0.74	0.76	0.78	<1.0E-300	52489
585.32	End stage renal disease	genitourinary	0.83	<1.0E-300	4036	0.50	0.90	0.04	0.05	0.08	0	0.89	0.1	0	0.58	0.69	0.69	0.78	0.79	0.83	<1.0E-300	24825
585.33	Chronic Kidney Disease, Stage III	genitourinary	0.77	<1.0E-300	3909	0.33	0.90	0.03	0.01	0.02	0	0.9	0.1	0	0.70	0.70	0.72	0.72	0.72	0.74	<1.0E-300	13579
585.34	Chronic Kidney Disease, Stage IV	genitourinary	0.78	6.0E-247	1192	0.36	0.90	0.01	0.05	0.09	0.01	0.88	0.1	0.02	0.66	0.65	0.68	0.67	0.69	0.77	<1.0E-300	6700
585.4	Chronic kidney disease, Stage I or II	genitourinary	0.76	6.0E-167	953	0.40	0.90	0.01	0.01	0.01	0	0.9	0.1	0	0.55	0.56	0.71	0.62	0.71	0.71	<1.0E-300	3179
586	Other disorders of the kidney and ureters	genitourinary	0.67	1.3E-231	3144	0.21	0.90	0.01	0.1	0.17	0.01	0.87	0.1	0.02	0.57	0.59	0.60	0.58	0.57	0.69	<1.0E-300	18782
587	Kidney replaced by transpant	genitourinary	0.76	1.5E-236	1354	0.40	0.90	0.01	0.01	0.02	0	0.9	0.1	0	0.63	0.69	0.64	0.66	0.69	0.78	<1.0E-300	8669
590	Pyelonephritis	genitourinary	0.72	4.7E-169	1374	0.27	0.90	0.01	0	0.01	0	0.9	0.1	0	0.54	0.68	0.59	0.64	0.61	0.68	2.4E-178	2159
591	Urinary tract infection	genitourinary	0.73	<1.0E-300	9933	0.26	0.90	0.05	0.22	0.3	0.03	0.84	0.09	0.04	0.66	0.69	0.67	0.66	0.68	0.70	<1.0E-300	29187
592	Cystitis and urethritis	genitourinary	0.73	3.1E-164	1169	0.28	0.90	0.01	0.16	0.25	0.02	0.86	0.1	0.02	0.70	0.70	0.67	0.62	0.62	0.66	3.4E-194	2835
592.1	Cystitis	genitourinary	0.74	5.4E-169	1157	0.29	0.90	0.01	0.01	0.01	0	0.9	0.1	0	0.70	0.70	0.67	0.62	0.63	0.67	4.9E-205	2721
592.11	Acute cystitis	genitourinary	0.77	3.0E-180	962	0.32	0.90	0.01	0.01	0.01	0	0.9	0.1	0	0.76	0.75	0.70	0.65	0.67	0.68	4.8E-191	2239
593	Hematuria	genitourinary	0.65	4.1E-105	1791	0.18	0.90	0.01	0.01	0.02	0	0.9	0.1	0	0.62	0.68	0.66	0.59	0.58	0.61	7.8E-176	5504
594	Urinary calculus	genitourinary	0.61	1.5E-43	1284	0.15	0.90	0.00	0.01	0.02	0	0.89	0.1	0.01	0.55	0.51	0.50	0.53	0.54	0.64	2.7E-199	3783
594.1	Calculus of kidney	genitourinary	0.60	2.1E-26	1028	0.12	0.90	0.00	0	0	0	0.9	0.1	0	0.57	0.52	0.50	0.52	0.56	0.64	5.8E-145	2904
596	Other disorders of bladder	genitourinary	0.61	3.8E-23	727	0.17	0.90	0.00	0	0.01	0	0.9	0.1	0	0.58	0.55	0.63	0.48	0.48	0.63	4.3E-74	1589
599	Other symptoms/disorders or the urinary system	genitourinary	0.61	9.8E-104	3310	0.14	0.90	0.01	0	0	0	0.9	0.1	0	0.57	0.57	0.55	0.53	0.53	0.61	<1.0E-300	13829
599.2	Retention of urine	genitourinary	0.68	8.7E-148	1748	0.24	0.90	0.01	0.02	0.04	0	0.89	0.1	0	0.60	0.62	0.63	0.60	0.61	0.68	<1.0E-300	4878
599.3	Dysuria	genitourinary	0.64	1.1E-28	551	0.17	0.90	0.00	0.01	0.02	0	0.9	0.1	0	0.52	0.49	0.50	0.56	0.56	0.63	7.5E-128	2791
599.4	Urinary incontinence	genitourinary	0.64	4.3E-49	888	0.17	0.90	0.00	0.01	0.01	0	0.9	0.1	0	0.64	0.70	0.51	0.55	0.52	0.67	2.3E-142	1818
599.5	Frequency of urination and polyuria	genitourinary	0.60	3.0E-17	613	0.13	0.90	0.00	0	0.01	0	0.9	0.1	0	0.52	0.48	0.51	0.51	0.51	0.62	1.7E-103	2540
600	Hyperplasia of prostate	genitourinary	0.74	<1.0E-300	3199	0.29	0.90	0.02	0	0.01	0	0.9	0.1	0	0.72	0.86	0.62	0.69	0.70	0.73	<1.0E-300	6914
605	Erectile dysfunction [ED]	genitourinary	0.68	1.9E-55	604	0.25	0.90	0.00	0	0	0	0.9	0.1	0	0.54	0.74	0.57	0.62	0.64	0.78	2.0E-192	944
611	Abnormal findings on mammogram or breast exam	genitourinary	0.74	1.5E-112	724	0.27	0.90	0.00	0	0.01	0	0.9	0.1	0	0.52	0.77	0.60	0.70	0.70	0.79	<1.0E-300	1882
613	Other nonmalignant breast conditions	genitourinary	0.67	1.1E-40	512	0.24	0.90	0.00	0	0	0	0.9	0.1	0	0.60	0.73	0.51	0.56	0.53	0.78	9.8E-213	1037
619	Noninflammatory female genital disorders	genitourinary	0.69	4.5E-57	581	0.22	0.90	0.00	0.01	0.02	0	0.9	0.1	0	0.63	0.81	0.52	0.66	0.68	0.79	<1.0E-300	2333
625	Pain and other symptoms associated with female genital organs	genitourinary	0.76	2.2E-90	520	0.33	0.90	0.00	0	0.01	0	0.9	0.1	0	0.63	0.80	0.55	0.66	0.68	0.80	<1.0E-300	1734
626	Disorders of menstruation and other abnormal bleeding from female genital tract	genitourinary	0.84	1.5E-237	767	0.53	0.90	0.01	0	0.01	0	0.9	0.1	0	0.82	0.92	0.60	0.78	0.79	0.86	<1.0E-300	2063
627	Menopausal and postmenopausal disorders	genitourinary	0.75	2.1E-125	733	0.30	0.90	0.00	0.02	0.03	0	0.89	0.1	0	0.52	0.78	0.58	0.69	0.71	0.79	<1.0E-300	1536
681	Superficial cellulitis and abscess	dermatologic	0.70	<1.0E-300	4680	0.21	0.90	0.02	0	0.01	0	0.9	0.1	0	0.51	0.53	0.65	0.62	0.64	0.65	<1.0E-300	12369
681.5	Cellulitis and abscess of leg, except foot	dermatologic	0.74	1.1E-136	868	0.24	0.90	0.00	0.01	0.01	0	0.9	0.1	0	0.54	0.54	0.70	0.64	0.62	0.68	<1.0E-300	5845
687	Symptoms affecting skin	dermatologic	0.61	6.4E-40	1216	0.17	0.90	0.00	0.01	0.02	0	0.9	0.1	0	0.54	0.54	0.52	0.57	0.60	0.65	<1.0E-300	11068
687.1	Rash and other nonspecific skin eruption	dermatologic	0.66	1.9E-121	1777	0.24	0.90	0.01	0	0.01	0	0.9	0.1	0	0.58	0.55	0.61	0.58	0.61	0.61	2.5E-124	3750
687.4	Disturbance of skin sensation	dermatologic	0.63	1.9E-73	1561	0.18	0.90	0.01	0	0.01	0	0.9	0.1	0	0.58	0.59	0.57	0.60	0.61	0.72	<1.0E-300	6191
689	Disorder of skin and subcutaneous tissue NOS	dermatologic	0.60	1.8E-16	525	0.18	0.90	0.00	0.02	0.04	0	0.89	0.1	0.01	0.53	0.48	0.56	0.55	0.55	0.59	5.7E-32	1415
695	Erythematous conditions	dermatologic	0.69	1.1E-128	1372	0.27	0.90	0.01	0	0	0	0.9	0.1	0	0.64	0.70	0.58	0.61	0.62	0.71	<1.0E-300	4294
695.4	Lupus (localized and systemic)	dermatologic	0.78	9.9E-149	732	0.39	0.90	0.01	0.01	0.01	0	0.9	0.1	0	0.79	0.86	0.58	0.70	0.70	0.76	<1.0E-300	3163
695.42	Systemic lupus erythematosus	dermatologic	0.78	1.0E-149	709	0.39	0.90	0.01	0.01	0.01	0	0.9	0.1	0	0.79	0.86	0.58	0.71	0.71	0.77	<1.0E-300	2983
701	Other hypertrophic and atrophic conditions of skin	dermatologic	0.61	6.9E-18	538	0.14	0.90	0.00	0.01	0.01	0	0.9	0.1	0	0.55	0.53	0.51	0.56	0.50	0.63	8.8E-36	819
702	Degenerative skin conditions and other dermatoses	dermatologic	0.68	2.5E-55	629	0.23	0.90	0.00	0	0.01	0	0.9	0.1	0	0.67	0.73	0.52	0.61	0.57	0.69	2.0E-155	1640
707	Chronic ulcer of skin	dermatologic	0.76	<1.0E-300	2762	0.32	0.90	0.02	0.01	0.02	0	0.9	0.1	0	0.56	0.58	0.74	0.65	0.70	0.75	<1.0E-300	4185
707.1	Decubitus ulcer	dermatologic	0.80	<1.0E-300	1565	0.37	0.90	0.01	0.01	0.01	0	0.9	0.1	0	0.57	0.59	0.77	0.68	0.73	0.80	<1.0E-300	2225
707.2	Chronic ulcer of leg or foot	dermatologic	0.72	9.9E-127	976	0.27	0.90	0.01	0.01	0.01	0	0.9	0.1	0	0.58	0.64	0.71	0.58	0.63	0.73	1.2E-227	1593
709	Diffuse diseases of connective tissue	dermatologic	0.70	2.4E-57	554	0.26	0.90	0.00	0	0.01	0	0.9	0.1	0	0.57	0.59	0.63	0.62	0.63	0.71	1.4E-199	1790
710	Osteomyelitis, periostitis, and other infections involving bone	musculoskeletal	0.73	9.8E-174	1280	0.25	0.90	0.01	0.03	0.07	0	0.88	0.1	0.01	0.52	0.60	0.63	0.63	0.62	0.70	3.1E-268	2499
710.1	Osteomyelitis	musculoskeletal	0.73	1.1E-176	1263	0.26	0.90	0.01	0.02	0.04	0	0.89	0.1	0.01	0.52	0.60	0.64	0.63	0.63	0.70	3.2E-268	2491
710.19	Unspecified osteomyelitis	musculoskeletal	0.74	4.4E-154	1041	0.28	0.90	0.01	0.01	0.02	0	0.9	0.1	0	0.53	0.61	0.64	0.63	0.62	0.71	2.6E-208	1883
714	Rheumatoid arthritis and other inflammatory polyarthropathies	musculoskeletal	0.66	2.0E-43	617	0.20	0.90	0.00	0.01	0.01	0	0.9	0.1	0	0.56	0.63	0.60	0.55	0.54	0.65	2.7E-154	2494
714.1	Rheumatoid arthritis	musculoskeletal	0.67	3.8E-42	537	0.21	0.90	0.00	0.01	0.02	0	0.9	0.1	0	0.57	0.64	0.60	0.58	0.57	0.66	4.9E-146	2138
716	Other arthropathies	musculoskeletal	0.70	1.8E-92	898	0.23	0.90	0.00	0	0.01	0	0.9	0.1	0	0.60	0.61	0.55	0.58	0.58	0.65	3.1E-179	2986
716.9	Arthropathy NOS	musculoskeletal	0.70	5.0E-94	881	0.23	0.90	0.00	0	0.01	0	0.9	0.1	0	0.60	0.62	0.55	0.59	0.58	0.65	9.7E-180	2853
720	Spinal stenosis	musculoskeletal	0.71	8.9E-247	2080	0.28	0.90	0.01	0	0.01	0	0.9	0.1	0	0.66	0.65	0.53	0.63	0.64	0.66	<1.0E-300	5933
720.1	Spinal stenosis of lumbar region	musculoskeletal	0.72	1.5E-157	1193	0.31	0.90	0.01	0	0.01	0	0.9	0.1	0	0.67	0.67	0.54	0.63	0.65	0.66	3.1E-293	4254
721	Spondylosis and allied disorders	musculoskeletal	0.69	9.5E-79	839	0.23	0.90	0.00	0	0	0	0.9	0.1	0	0.61	0.62	0.55	0.59	0.58	0.65	3.1E-247	4383
721.1	Spondylosis without myelopathy	musculoskeletal	0.68	3.3E-43	507	0.21	0.90	0.00	0.01	0.02	0	0.9	0.1	0	0.62	0.65	0.51	0.62	0.59	0.65	8.8E-213	3467
722	Intervertebral disc disorders	musculoskeletal	0.64	8.1E-64	1260	0.22	0.90	0.01	0	0.01	0	0.9	0.1	0	0.54	0.56	0.57	0.56	0.57	0.64	<1.0E-300	6660
726	Peripheral enthesopathies and allied syndromes	musculoskeletal	0.65	1.3E-109	1730	0.21	0.90	0.01	0	0.01	0	0.9	0.1	0	0.52	0.55	0.59	0.56	0.61	0.67	1.3E-228	2979
726.1	Enthesopathy	musculoskeletal	0.65	4.2E-42	706	0.17	0.90	0.00	0.01	0.01	0	0.9	0.1	0	0.52	0.59	0.56	0.55	0.58	0.69	1.4E-117	1277
727	Other disorders of synovium, tendon, and bursa	musculoskeletal	0.69	1.8E-127	1408	0.26	0.90	0.01	0.01	0.01	0	0.9	0.1	0	0.56	0.57	0.59	0.60	0.62	0.67	1.2E-131	1777
727.1	Synovitis and tenosynovitis	musculoskeletal	0.69	9.9E-72	758	0.25	0.90	0.00	0.01	0.02	0	0.9	0.1	0	0.53	0.56	0.60	0.61	0.61	0.70	6.3E-90	875
737	Curvature of spine	musculoskeletal	0.70	2.5E-60	567	0.27	0.90	0.00	0	0	0	0.9	0.1	0	0.58	0.64	0.58	0.59	0.56	0.68	1.8E-108	1230
740	Osteoarthrosis	musculoskeletal	0.69	<1.0E-300	4078	0.25	0.90	0.02	0	0.01	0	0.9	0.1	0	0.63	0.65	0.54	0.63	0.64	0.67	<1.0E-300	9287
740.1	Osteoarthritis; localized	musculoskeletal	0.71	1.9E-193	1607	0.30	0.90	0.01	0.01	0.01	0	0.9	0.1	0	0.60	0.62	0.56	0.62	0.66	0.68	<1.0E-300	6891
740.11	Osteoarthrosis, localized, primary	musculoskeletal	0.71	1.4E-132	1097	0.30	0.90	0.01	0	0	0	0.9	0.1	0	0.60	0.61	0.57	0.61	0.65	0.69	<1.0E-300	6642
740.9	Osteoarthrosis NOS	musculoskeletal	0.68	8.4E-219	2588	0.23	0.90	0.01	0.01	0.01	0	0.9	0.1	0	0.65	0.66	0.54	0.61	0.62	0.66	3.2E-254	3599
741	Symptoms and disorders of the joints	musculoskeletal	0.64	5.7E-49	911	0.19	0.90	0.00	0	0.01	0	0.9	0.1	0	0.53	0.53	0.50	0.56	0.55	0.63	2.5E-136	3242
743	Osteoporosis, osteopenia and pathological fracture	musculoskeletal	0.66	2.0E-168	2488	0.22	0.90	0.01	0.04	0.06	0	0.89	0.1	0	0.64	0.72	0.56	0.60	0.61	0.70	<1.0E-300	7134
743.1	Osteoporosis	musculoskeletal	0.68	4.5E-117	1317	0.24	0.90	0.01	0.05	0.06	0	0.89	0.1	0	0.70	0.77	0.60	0.63	0.63	0.74	<1.0E-300	4153
743.11	Osteoporosis NOS	musculoskeletal	0.69	4.2E-113	1213	0.25	0.90	0.01	0.03	0.03	0	0.9	0.1	0	0.70	0.77	0.60	0.62	0.62	0.74	<1.0E-300	4148
743.9	Osteopenia or other disorder of bone and cartilage	musculoskeletal	0.62	8.8E-33	860	0.20	0.90	0.00	0.01	0.02	0	0.9	0.1	0	0.58	0.67	0.51	0.55	0.55	0.69	3.2E-232	2402
745	Pain in joint	musculoskeletal	0.65	<1.0E-300	9036	0.21	0.90	0.04	0.02	0.05	0	0.89	0.1	0.01	0.54	0.56	0.55	0.59	0.60	0.63	<1.0E-300	15722
747	Cardiac and circulatory congenital anomalies	congenital anomalies	0.74	<1.0E-300	3623	0.42	0.90	0.03	0.01	0.03	0	0.9	0.1	0	0.70	0.71	0.58	0.67	0.69	0.81	<1.0E-300	8969
747.1	Cardiac congenital anomalies	congenital anomalies	0.77	<1.0E-300	3212	0.47	0.90	0.03	0.03	0.07	0	0.89	0.1	0.01	0.71	0.72	0.57	0.70	0.71	0.82	<1.0E-300	7942
747.11	Cardiac shunt/ heart septal defect	congenital anomalies	0.78	<1.0E-300	1482	0.50	0.90	0.02	0.04	0.08	0	0.88	0.1	0.02	0.71	0.73	0.57	0.72	0.73	0.85	<1.0E-300	4210
747.12	Valvular heart disease/ heart chambers	congenital anomalies	0.81	1.5E-210	841	0.52	0.90	0.01	0.05	0.1	0.01	0.89	0.1	0.01	0.69	0.72	0.58	0.72	0.73	0.87	<1.0E-300	2417
760	Back pain	symptoms	0.61	1.9E-179	5792	0.15	0.90	0.02	0.02	0.04	0	0.89	0.1	0.01	0.52	0.56	0.51	0.54	0.56	0.62	<1.0E-300	18146
761	Cervicalgia	symptoms	0.64	3.2E-88	1787	0.20	0.90	0.01	0.03	0.05	0	0.88	0.1	0.01	0.52	0.62	0.54	0.55	0.57	0.66	<1.0E-300	5252
764	Sciatica	symptoms	0.62	3.3E-23	563	0.13	0.90	0.00	0.01	0.01	0	0.9	0.1	0	0.55	0.63	0.52	0.58	0.54	0.64	1.9E-183	3640
766	Neuralgia, neuritis, and radiculitis NOS	symptoms	0.66	2.5E-43	597	0.25	0.90	0.00	0	0.01	0	0.9	0.1	0	0.60	0.48	0.52	0.55	0.54	0.65	2.1E-129	2110
770	Myalgia and myositis unspecified	symptoms	0.65	3.0E-80	1331	0.22	0.90	0.01	0.07	0.08	0	0.89	0.1	0	0.53	0.62	0.50	0.59	0.58	0.67	<1.0E-300	5631
771	Musculoskeletal symptoms referable to limbs	symptoms	0.63	1.4E-51	1068	0.22	0.90	0.00	0.07	0.06	0	0.9	0.1	0	0.53	0.49	0.62	0.58	0.59	0.61	<1.0E-300	9928
771.1	Swelling of limb	symptoms	0.68	1.1E-81	925	0.25	0.90	0.00	0.02	0.03	0	0.89	0.1	0.01	0.52	0.53	0.66	0.57	0.60	0.64	2.7E-261	4853
772	Symptoms of the muscles	symptoms	0.67	2.2E-112	1536	0.23	0.90	0.01	0.01	0.02	0	0.9	0.1	0	0.56	0.51	0.64	0.59	0.61	0.62	3.3E-240	5896
772.3	Muscle weakness	symptoms	0.64	8.4E-96	1980	0.18	0.90	0.01	0	0	0	0.9	0.1	0	0.57	0.57	0.62	0.55	0.57	0.63	2.3E-103	2413
772.4	Rhabdomyolysis	symptoms	0.77	1.8E-153	798	0.38	0.90	0.01	0.02	0.03	0	0.89	0.1	0.01	0.52	0.60	0.70	0.67	0.68	0.77	5.8E-197	1004
773	Pain in limb	symptoms	0.60	2.2E-76	2695	0.17	0.90	0.01	0.01	0.01	0	0.9	0.1	0	0.51	0.56	0.52	0.54	0.54	0.62	<1.0E-300	12545
780	Hypothermia/Chills	symptoms	0.78	2.8E-108	526	0.38	0.90	0.00	0	0	0	0.9	0.1	0	0.53	0.61	0.70	0.62	0.65	0.73	<1.0E-300	3214
781	Symptoms involving nervous and musculoskeletal systems	symptoms	0.59	1.3E-13	509	0.13	0.90	0.00	0	0.01	0	0.9	0.1	0	0.57	0.57	0.51	0.51	0.50	0.66	<1.0E-300	5856
782	Symptoms involving skin and other integumentary tissue	symptoms	0.69	8.5E-151	1535	0.26	0.90	0.01	0	0.01	0	0.9	0.1	0	0.62	0.56	0.66	0.65	0.68	0.68	<1.0E-300	14886
782.3	Edema	symptoms	0.69	<1.0E-300	4524	0.24	0.90	0.02	0	0.01	0	0.9	0.1	0	0.58	0.57	0.64	0.64	0.65	0.69	<1.0E-300	14478
783	Fever of unknown origin	symptoms	0.78	<1.0E-300	7409	0.40	0.90	0.06	0.01	0.01	0	0.9	0.1	0	0.55	0.58	0.68	0.71	0.73	0.72	<1.0E-300	19936
785	Abdominal pain	symptoms	0.66	<1.0E-300	9835	0.23	0.90	0.05	0.01	0.01	0	0.9	0.1	0	0.56	0.63	0.57	0.61	0.61	0.65	<1.0E-300	45360
788	Syncope and collapse	symptoms	0.61	1.1E-274	8612	0.17	0.90	0.03	0.01	0.01	0	0.9	0.1	0	0.58	0.58	0.52	0.56	0.57	0.64	<1.0E-300	30150
789	Nausea and vomiting	symptoms	0.69	<1.0E-300	7520	0.25	0.90	0.04	0.01	0.02	0	0.89	0.1	0	0.57	0.62	0.59	0.63	0.64	0.66	<1.0E-300	29211
790	Nonspecific findings on examination of blood	symptoms	0.66	2.0E-177	2550	0.26	0.90	0.01	0	0.01	0	0.9	0.1	0	0.57	0.57	0.65	0.61	0.63	0.69	<1.0E-300	47781
790.6	Other abnormal blood chemistry	symptoms	0.70	<1.0E-300	5136	0.27	0.90	0.03	0	0.01	0	0.9	0.1	0	0.57	0.57	0.68	0.64	0.66	0.69	<1.0E-300	46832
791	Gangrene	symptoms	0.82	2.7E-150	557	0.41	0.90	0.00	0.01	0.02	0	0.9	0.1	0	0.58	0.60	0.76	0.66	0.71	0.78	5.9E-282	1369
797	Shock	symptoms	0.88	<1.0E-300	3381	0.62	0.90	0.04	0.11	0.18	0.01	0.88	0.1	0.01	0.53	0.57	0.81	0.82	0.83	0.89	<1.0E-300	8921
797.1	Cardiogenic shock	symptoms	0.92	<1.0E-300	2111	0.73	0.90	0.03	0	0.01	0	0.9	0.1	0	0.56	0.55	0.85	0.85	0.88	0.93	<1.0E-300	6341
798	Malaise and fatigue	symptoms	0.62	1.9E-210	5188	0.17	0.90	0.02	0.12	0.19	0.01	0.88	0.1	0.01	0.58	0.58	0.59	0.56	0.58	0.64	<1.0E-300	39749
799	Debility unspecified	symptoms	0.80	1.1E-144	595	0.42	0.90	0.01	0.01	0.02	0	0.9	0.1	0	0.51	0.52	0.74	0.65	0.61	0.73	<1.0E-300	4524
800	Fracture of lower limb	injuries & poisonings	0.71	<1.0E-300	3756	0.25	0.90	0.02	0	0.01	0	0.9	0.1	0	0.67	0.68	0.65	0.63	0.64	0.69	<1.0E-300	8539
800.1	Fracture of neck of femur	injuries & poisonings	0.76	<1.0E-300	1876	0.32	0.90	0.01	0.01	0.02	0	0.9	0.1	0	0.81	0.82	0.68	0.68	0.69	0.77	<1.0E-300	4702
800.2	Fracture of unspecified part of femur	injuries & poisonings	0.71	1.4E-98	853	0.25	0.90	0.00	0	0.01	0	0.9	0.1	0	0.58	0.55	0.63	0.64	0.64	0.72	2.6E-259	2041
800.3	Fracture of tibia and fibula	injuries & poisonings	0.67	1.6E-56	714	0.31	0.90	0.00	0	0.01	0	0.9	0.1	0	0.52	0.60	0.60	0.61	0.60	0.70	5.1E-147	1349
801	Fracture of ankle and foot	injuries & poisonings	0.61	2.4E-22	628	0.15	0.90	0.00	0.02	0.03	0	0.9	0.1	0	0.53	0.56	0.51	0.56	0.56	0.68	1.9E-157	1942
802	Fracture of pelvis	injuries & poisonings	0.74	7.1E-143	950	0.33	0.90	0.01	0	0.01	0	0.9	0.1	0	0.56	0.60	0.63	0.62	0.65	0.73	8.3E-173	1263
803	Fracture of upper limb	injuries & poisonings	0.68	3.8E-192	2166	0.25	0.90	0.01	0.01	0.02	0	0.9	0.1	0	0.55	0.56	0.57	0.57	0.59	0.67	9.2E-276	3817
803.1	Fracture of humerus	injuries & poisonings	0.70	2.5E-92	875	0.25	0.90	0.00	0.01	0.03	0	0.9	0.1	0	0.65	0.67	0.60	0.60	0.62	0.68	1.4E-163	1897
803.2	Fracture of radius and ulna	injuries & poisonings	0.65	2.1E-48	758	0.21	0.90	0.00	0	0	0	0.9	0.1	0	0.55	0.58	0.51	0.55	0.52	0.68	4.8E-120	1343
803.3	Fracture of clavicle or scapula	injuries & poisonings	0.76	3.3E-109	605	0.48	0.90	0.01	0.01	0.01	0	0.9	0.1	0	0.57	0.61	0.63	0.67	0.65	0.71	2.6E-81	710
804	Fracture of hand or wrist	injuries & poisonings	0.60	3.4E-16	592	0.15	0.90	0.00	0	0.01	0	0.9	0.1	0	0.50	0.51	0.54	0.48	0.50	0.67	9.3E-102	1261
805	Fracture of vertebral column without mention of spinal cord injury	injuries & poisonings	0.74	<1.0E-300	2165	0.33	0.90	0.01	0	0.01	0	0.9	0.1	0	0.57	0.56	0.63	0.63	0.64	0.69	<1.0E-300	3912
807	Fracture of ribs	injuries & poisonings	0.73	4.2E-251	1820	0.32	0.90	0.01	0.01	0.02	0	0.9	0.1	0	0.55	0.59	0.65	0.63	0.62	0.67	4.3E-185	2425
818	Intracranial hemorrhage (injury)	injuries & poisonings	0.74	6.7E-76	510	0.39	0.90	0.00	0.01	0.01	0	0.9	0.1	0	0.51	0.62	0.60	0.61	0.57	0.70	<1.0E-300	3516
819	Skull and face fracture and other intercranial injury	injuries & poisonings	0.78	5.0E-270	1321	0.47	0.90	0.01	0	0	0	0.9	0.1	0	0.61	0.70	0.55	0.68	0.69	0.73	<1.0E-300	2356
830	Dislocation	injuries & poisonings	0.64	5.1E-39	721	0.18	0.90	0.00	0	0.01	0	0.9	0.1	0	0.53	0.54	0.53	0.56	0.55	0.64	3.7E-72	1394
840	Sprains and strains	injuries & poisonings	0.64	8.9E-55	1010	0.18	0.90	0.00	0	0.01	0	0.9	0.1	0	0.50	0.53	0.60	0.55	0.59	0.69	<1.0E-300	3510
854	Complications of cardiac/vascular device, implant, and graft	injuries & poisonings	0.79	1.1E-222	1027	0.41	0.90	0.01	0.01	0.02	0	0.9	0.1	0	0.55	0.52	0.73	0.72	0.75	0.76	<1.0E-300	5408
858	Complication of internal orthopedic device	injuries & poisonings	0.67	1.1E-48	621	0.20	0.90	0.00	0.02	0.04	0	0.89	0.1	0.01	0.63	0.64	0.51	0.62	0.61	0.68	3.3E-119	1430
860	Bone marrow or stem cell transplant	neoplasms	0.82	<1.0E-300	1099	0.50	0.90	0.01	0	0.01	0	0.9	0.1	0	0.66	0.67	0.64	0.78	0.76	0.79	<1.0E-300	2241
870	Open wounds of head; neck; and trunk	injuries & poisonings	0.69	9.7E-165	1668	0.26	0.90	0.01	0.02	0.02	0	0.9	0.1	0	0.52	0.59	0.59	0.60	0.59	0.65	<1.0E-300	6928
871	Open wounds of extremities	injuries & poisonings	0.67	1.6E-91	1216	0.22	0.90	0.01	0	0.01	0	0.9	0.1	0	0.51	0.56	0.62	0.56	0.57	0.65	1.0E-192	3256
916	Contusion	injuries & poisonings	0.65	5.2E-83	1342	0.19	0.90	0.01	0.01	0.02	0	0.9	0.1	0	0.59	0.56	0.64	0.60	0.61	0.63	<1.0E-300	8127
939	Atopic/contact dermatitis due to other or unspecified	dermatologic	0.62	9.1E-40	1096	0.19	0.90	0.00	0.02	0.03	0	0.9	0.1	0	0.51	0.57	0.51	0.57	0.57	0.61	1.7E-65	2199
958	Certain early complications of trauma or procedure	injuries & poisonings	0.84	7.0E-240	790	0.53	0.90	0.01	0.01	0.03	0	0.89	0.1	0	0.53	0.59	0.78	0.65	0.72	0.72	2.9E-180	1480
964	Poisoning by agents primarily affecting blood constituents	injuries & poisonings	0.88	2.5E-283	732	0.63	0.90	0.01	0.01	0.02	0	0.9	0.1	0	0.51	0.46	0.81	0.72	0.79	0.83	4.5E-142	503
979	Adverse drug events and drug allergies	injuries & poisonings	0.74	6.2E-83	552	0.30	0.90	0.00	0.01	0.02	0	0.9	0.1	0	0.68	0.70	0.52	0.66	0.50	0.64	1.2E-237	4956
994	Sepsis and SIRS	injuries & poisonings	0.84	<1.0E-300	11493	0.52	0.90	0.11	0.01	0.01	0	0.9	0.1	0	0.52	0.58	0.77	0.79	0.81	0.80	<1.0E-300	23763
994.1	Systemic inflammatory response syndrome (SIRS)	injuries & poisonings	0.81	<1.0E-300	1249	0.42	0.90	0.01	0.04	0.08	0	0.89	0.1	0.01	0.56	0.57	0.72	0.70	0.74	0.74	6.1E-292	1973
994.2	Sepsis	injuries & poisonings	0.85	<1.0E-300	10485	0.53	0.90	0.11	0	0.01	0	0.9	0.1	0	0.53	0.59	0.78	0.79	0.81	0.81	<1.0E-300	22400
